# Supplementary material for: 2,15-Dioxa-7,18,19,20,23-penta­aza­hepta­cyclo­[21.6.1.117,20.01,8.03,7.09,14.024,29]hentriaconta-9,11,13,17(31),18,24,26,28-octaen-30-one
Source: Acta Crystallogr Sect E Struct Rep Online. 2013 Oct 12;69(Pt 11):o1637. doi: 10.1107/S1600536813027396 (PMC3884306; doi:10.1107/S1600536813027396)
Supplement: Supplementary file 1 [file e-69-o1637-sup1.cif]

##############################################################################
#                                                                            #
# This CIF contains the data in a paper accepted for publication in          #
# Acta Crystallographica Section E. It conforms to the requirements of       #
# Notes for Authors for Acta Crystallographica Section E, and has been       #
# peer reviewed under the auspices of the IUCr Commission on Journals.       #
#                                                                            #
# Full details of the Crystallographic Information File format               #
# are given in the paper "The Crystallographic Information File (CIF):       #
# a New Standard Archive File for Crystallography" by S. R. Hall, F. H.      #
# Allen and I. D. Brown [Acta Cryst. (1991), A47, 655-685].                  #
#                                                                            #
# The current version of the core CIF dictionary is obtainable from          #
# ftp://ftp.iucr.org/pub/cif_core.dic.                                       #
#                                                                            #
# Software is freely available for graphical display of the structure(s)     #
# in this CIF. For information consult the CIF software page                 #
# http://www.iucr.org/resources/cif/software.                                #
#                                                                            #
# This file may be used for bona fide research purposes within the           #
# scientific community so long as proper attribution is given to the journal # 
# article from which it was obtained.                                        #
#                                                                            #
##############################################################################
data_I
_audit_creation_method     SHELXL-97
_database_code_depnum_ccdc_archive     'CCDC 965072'
_chemical_name_systematic
;\
2,15-Dioxa-7,18,19,20,23-pentaazaheptacyclo[21.6.1.1^17,20^.0^1,8^.0^3,7^.\
0^9,14^.0^24,29^]hentriaconta-9,11,13,17(31),18,24,26,28-octaen-30-one
;
_chemical_name_common     ?
_chemical_formula_moiety     'C24 H23 N5 O3'
_chemical_formula_sum     'C24 H23 N5 O3'
_chemical_formula_iupac     'C24 H23 N5 O3'
_chemical_formula_weight     429.47
_chemical_melting_point     ?
_symmetry_cell_setting     monoclinic
_symmetry_space_group_name_H-M     'P 21/c'
_symmetry_space_group_name_Hall     '-P 2ybc'
loop_
    _symmetry_equiv_pos_as_xyz
    'x, y, z'
    '-x, y+1/2, -z+1/2'
    '-x, -y, -z'
    'x, -y-1/2, z-1/2'
_cell_length_a     9.273(5)
_cell_length_b     10.983(5)
_cell_length_c     20.096(5)
_cell_angle_alpha     90.000
_cell_angle_beta     90.038(5)
_cell_angle_gamma     90.000
_cell_volume     2046.7(15)
_cell_formula_units_Z     4
_cell_measurement_reflns_used     5113
_cell_measurement_theta_min     2.03
_cell_measurement_theta_max     28.35
_cell_measurement_temperature     293(2)
_exptl_crystal_description     block
_exptl_crystal_colour     colourless
_exptl_crystal_size_max     0.30
_exptl_crystal_size_mid     0.25
_exptl_crystal_size_min     0.20
_exptl_crystal_density_diffrn     1.394
_exptl_crystal_density_meas     ?
_exptl_crystal_density_method     'not measured'
_exptl_crystal_F_000     904
_exptl_absorpt_coefficient_mu     0.095
_exptl_absorpt_correction_type     multi-scan
_exptl_absorpt_process_details     '(<i>SADABS</i>; Bruker, 2008)'
_exptl_absorpt_correction_T_min     0.6530
_exptl_absorpt_correction_T_max     0.7456
_exptl_special_details     ?
_diffrn_ambient_temperature     293(2)
_diffrn_radiation_type     MoK\a
_diffrn_radiation_wavelength     0.71073
_diffrn_radiation_source     'fine-focus sealed tube'
_diffrn_radiation_monochromator     graphite
_diffrn_measurement_device_type     'Bruker SMART APEXII area-detector'
_diffrn_measurement_method     '\w and \f scans'
_diffrn_detector_area_resol_mean     ?
_diffrn_reflns_number     18864
_diffrn_reflns_av_R_equivalents     0.0268
_diffrn_reflns_av_sigmaI/netI     0.0263
_diffrn_reflns_theta_min     2.03
_diffrn_reflns_theta_max     28.35
_diffrn_reflns_theta_full     28.35
_diffrn_measured_fraction_theta_max     0.998
_diffrn_measured_fraction_theta_full     0.998
_diffrn_reflns_limit_h_min     -12
_diffrn_reflns_limit_h_max     12
_diffrn_reflns_limit_k_min     -12
_diffrn_reflns_limit_k_max     14
_diffrn_reflns_limit_l_min     -25
_diffrn_reflns_limit_l_max     26
_diffrn_standards_number     ?
_diffrn_standards_interval_count     ?
_diffrn_standards_interval_time     ?
_diffrn_standards_decay_%     ?
_refine_special_details
;
Refinement of <i>F</i>^2^ against ALL reflections. The weighted <i>R</i>-factor
<i>wR</i> and goodness of fit <i>S</i> are based on <i>F</i>^2^, conventional
<i>R</i>-factors <i>R</i> are based on <i>F</i>, with <i>F</i> set to zero for
negative <i>F</i>^2^. The threshold expression of <i>F</i>^2^ >
\s(<i>F</i>^2^) is used only for calculating <i>R</i>-factors(gt) <i>etc</i>.
and is not relevant to the choice of reflections for refinement.
<i>R</i>-factors based on <i>F</i>^2^ are statistically about twice as large
as those based on <i>F</i>, and <i>R</i>- factors based on ALL data will be
even larger.
;
_reflns_number_total     5113
_reflns_number_gt     3845
_reflns_threshold_expression     I>2sigma(I)
_refine_ls_structure_factor_coef     Fsqd
_refine_ls_matrix_type     full
_refine_ls_R_factor_all     0.0670
_refine_ls_R_factor_gt     0.0499
_refine_ls_wR_factor_gt     0.1330
_refine_ls_wR_factor_ref     0.1455
_refine_ls_goodness_of_fit_ref     1.006
_refine_ls_restrained_S_all     1.006
_refine_ls_number_reflns     5113
_refine_ls_number_parameters     289
_refine_ls_number_restraints     0
_refine_ls_hydrogen_treatment     constr
_refine_ls_weighting_scheme     calc
_refine_ls_weighting_details
         'calc w=1/[\s^2^(Fo^2^)+(0.0709P)^2^+0.8032P] where P=(Fo^2^+2Fc^2^)/3'
_atom_sites_solution_hydrogens     geom
_atom_sites_solution_primary     direct
_atom_sites_solution_secondary     difmap
_refine_ls_shift/su_max     0.000
_refine_ls_shift/su_mean     0.000
_refine_diff_density_max     0.556
_refine_diff_density_min     -0.247
_refine_ls_extinction_method     none
_refine_ls_extinction_coef     ?
loop_
    _atom_type_symbol
    _atom_type_description
    _atom_type_scat_dispersion_real
    _atom_type_scat_dispersion_imag
    _atom_type_scat_source
    'C' 'C' 0.0033 0.0016
                         'International Tables Vol C Tables 4.2.6.8 and 6.1.1.4'
    'H' 'H' 0.0000 0.0000
                         'International Tables Vol C Tables 4.2.6.8 and 6.1.1.4'
    'N' 'N' 0.0061 0.0033
                         'International Tables Vol C Tables 4.2.6.8 and 6.1.1.4'
    'O' 'O' 0.0106 0.0060
                         'International Tables Vol C Tables 4.2.6.8 and 6.1.1.4'
_computing_data_collection     'APEX2 (Bruker, 2008)'
_computing_cell_refinement     'SAINT (Bruker, 2008)'
_computing_data_reduction     'SAINT (Bruker, 2008)'
_computing_structure_solution     'SHELXS97 (Sheldrick, 2008)'
_computing_structure_refinement     'SHELXL97 (Sheldrick, 2008)'
_computing_molecular_graphics     'ORTEP-3 for Windows (Farrugia, 2012)'
_computing_publication_material
                            'SHELXL97 (Sheldrick, 2008) and PLATON (Spek, 2009)'
loop_
    _atom_site_type_symbol
    _atom_site_label
    _atom_site_fract_x
    _atom_site_fract_y
    _atom_site_fract_z
    _atom_site_U_iso_or_equiv
    _atom_site_adp_type
    _atom_site_calc_flag
    _atom_site_refinement_flags
    _atom_site_occupancy
    _atom_site_symmetry_multiplicity
    _atom_site_disorder_assembly
    _atom_site_disorder_group
    C C1 0.14019(16) 0.05291(14) 0.29426(8) 0.0343(3) Uani d . 1 1 . .
    C C2 0.12581(16) -0.13095(15) 0.34750(8) 0.0345(3) Uani d . 1 1 . .
    C C3 0.09293(19) -0.25119(17) 0.36051(10) 0.0439(4) Uani d . 1 1 . .
    H H3 0.0563 -0.3021 0.3276 0.053 Uiso calc R 1 1 . .
    C C4 0.1166(2) -0.29295(19) 0.42455(11) 0.0523(5) Uani d . 1 1 . .
    H H4 0.0961 -0.3737 0.4348 0.063 Uiso calc R 1 1 . .
    C C5 0.1700(2) -0.2177(2) 0.47336(10) 0.0551(5) Uani d . 1 1 . .
    H H5 0.1858 -0.2483 0.5159 0.066 Uiso calc R 1 1 . .
    C C6 0.2005(2) -0.09606(19) 0.45972(9) 0.0481(4) Uani d . 1 1 . .
    H H6 0.2342 -0.0447 0.4931 0.058 Uiso calc R 1 1 . .
    C C7 0.17987(16) -0.05276(15) 0.39565(8) 0.0358(3) Uani d . 1 1 . .
    C C8 0.19783(16) 0.07191(14) 0.36545(8) 0.0339(3) Uani d . 1 1 . .
    C C9 0.18801(18) 0.20933(17) 0.45133(9) 0.0414(4) Uani d . 1 1 . .
    H H9 0.1564 0.1690 0.4923 0.050 Uiso calc R 1 1 . .
    C C10 0.1736(2) 0.34643(19) 0.45780(11) 0.0542(5) Uani d . 1 1 . .
    H H10A 0.0888 0.3754 0.4344 0.065 Uiso calc R 1 1 . .
    H H10B 0.1667 0.3702 0.5042 0.065 Uiso calc R 1 1 . .
    C C11 0.3081(3) 0.3960(2) 0.42698(13) 0.0631(6) Uani d . 1 1 . .
    H H11A 0.3340 0.4741 0.4462 0.076 Uiso calc R 1 1 . .
    H H11B 0.2976 0.4049 0.3792 0.076 Uiso calc R 1 1 . .
    C C12 0.4193(2) 0.29847(19) 0.44428(10) 0.0508(5) Uani d . 1 1 . .
    H H12A 0.5002 0.3015 0.4138 0.061 Uiso calc R 1 1 . .
    H H12B 0.4549 0.3095 0.4893 0.061 Uiso calc R 1 1 . .
    C C13 0.34670(17) 0.13335(15) 0.36914(8) 0.0353(3) Uani d . 1 1 . .
    H H13 0.3473 0.2022 0.3381 0.042 Uiso calc R 1 1 . .
    C C14 0.48023(16) 0.05760(15) 0.35651(8) 0.0346(3) Uani d . 1 1 . .
    C C15 0.52497(18) -0.02832(17) 0.40269(9) 0.0420(4) Uani d . 1 1 . .
    H H15 0.4738 -0.0365 0.4422 0.050 Uiso calc R 1 1 . .
    C C16 0.64310(19) -0.10212(19) 0.39183(10) 0.0480(4) Uani d . 1 1 . .
    H H16 0.6693 -0.1604 0.4232 0.058 Uiso calc R 1 1 . .
    C C17 0.7216(2) -0.0889(2) 0.33447(11) 0.0544(5) Uani d . 1 1 . .
    H H17 0.8000 -0.1396 0.3264 0.065 Uiso calc R 1 1 . .
    C C18 0.6847(2) -0.0009(2) 0.28880(10) 0.0512(5) Uani d . 1 1 . .
    H H18 0.7405 0.0099 0.2508 0.061 Uiso calc R 1 1 . .
    C C19 0.56425(17) 0.07204(15) 0.29935(8) 0.0371(4) Uani d . 1 1 . .
    C C20 0.5354(2) 0.13510(18) 0.18557(9) 0.0469(4) Uani d . 1 1 . .
    H H20A 0.6291 0.1004 0.1756 0.056 Uiso calc R 1 1 . .
    H H20B 0.5249 0.2093 0.1598 0.056 Uiso calc R 1 1 . .
    C C21 0.4204(2) 0.04717(17) 0.16601(9) 0.0425(4) Uani d . 1 1 . .
    C C22 0.37870(18) -0.05874(16) 0.19571(8) 0.0382(4) Uani d . 1 1 . .
    H H22 0.4218 -0.0976 0.2317 0.046 Uiso calc R 1 1 . .
    C C23 0.15348(19) -0.18146(16) 0.18336(9) 0.0405(4) Uani d . 1 1 . .
    H H23A 0.1993 -0.2465 0.2083 0.049 Uiso calc R 1 1 . .
    H H23B 0.1060 -0.2170 0.1450 0.049 Uiso calc R 1 1 . .
    C C24 0.04305(17) -0.11776(16) 0.22683(8) 0.0384(4) Uani d . 1 1 . .
    H H24A -0.0017 -0.0527 0.2015 0.046 Uiso calc R 1 1 . .
    H H24B -0.0318 -0.1754 0.2388 0.046 Uiso calc R 1 1 . .
    N N1 0.10500(14) -0.06718(12) 0.28709(7) 0.0343(3) Uani d . 1 1 . .
    N N2 0.34184(15) 0.18234(14) 0.43800(7) 0.0392(3) Uani d . 1 1 . .
    N N3 0.3288(2) 0.07077(18) 0.11524(9) 0.0630(5) Uani d . 1 1 . .
    N N4 0.2310(2) -0.01524(18) 0.11278(9) 0.0621(5) Uani d . 1 1 . .
    N N5 0.26167(16) -0.09446(14) 0.16155(7) 0.0408(3) Uani d . 1 1 . .
    O O1 0.12691(15) 0.13061(11) 0.25218(6) 0.0473(3) Uani d . 1 1 . .
    O O2 0.10994(12) 0.16351(11) 0.39546(6) 0.0419(3) Uani d . 1 1 . .
    O O3 0.52789(14) 0.16379(11) 0.25560(6) 0.0445(3) Uani d . 1 1 . .
loop_
    _atom_site_aniso_label
    _atom_site_aniso_U_11
    _atom_site_aniso_U_22
    _atom_site_aniso_U_33
    _atom_site_aniso_U_12
    _atom_site_aniso_U_13
    _atom_site_aniso_U_23
    C1 0.0311(7) 0.0327(8) 0.0390(8) 0.0058(6) -0.0041(6) -0.0042(6)
    C2 0.0289(7) 0.0377(8) 0.0369(8) 0.0034(6) 0.0002(6) 0.0002(6)
    C3 0.0418(9) 0.0390(9) 0.0510(10) -0.0013(7) 0.0015(7) -0.0013(8)
    C4 0.0520(10) 0.0443(10) 0.0607(12) 0.0003(8) 0.0091(9) 0.0121(9)
    C5 0.0568(11) 0.0630(13) 0.0456(11) 0.0005(10) 0.0025(9) 0.0183(9)
    C6 0.0483(10) 0.0574(11) 0.0385(9) -0.0030(8) -0.0035(8) 0.0037(8)
    C7 0.0308(7) 0.0399(9) 0.0366(8) 0.0009(6) -0.0002(6) -0.0002(7)
    C8 0.0319(7) 0.0343(8) 0.0356(8) 0.0041(6) -0.0028(6) -0.0055(6)
    C9 0.0382(8) 0.0478(10) 0.0382(9) -0.0004(7) 0.0018(7) -0.0065(7)
    C10 0.0558(11) 0.0492(11) 0.0576(12) 0.0085(9) -0.0027(9) -0.0204(9)
    C11 0.0768(15) 0.0423(11) 0.0701(14) -0.0039(10) 0.0060(11) -0.0097(10)
    C12 0.0473(10) 0.0571(12) 0.0481(10) -0.0134(9) 0.0030(8) -0.0109(9)
    C13 0.0351(8) 0.0342(8) 0.0364(8) 0.0017(6) -0.0016(6) -0.0018(6)
    C14 0.0293(7) 0.0356(8) 0.0390(8) -0.0007(6) -0.0051(6) -0.0050(6)
    C15 0.0394(8) 0.0490(10) 0.0377(9) 0.0038(7) -0.0033(7) 0.0000(7)
    C16 0.0417(9) 0.0525(11) 0.0497(11) 0.0107(8) -0.0111(8) 0.0049(8)
    C17 0.0377(9) 0.0632(13) 0.0624(12) 0.0178(9) -0.0008(8) 0.0031(10)
    C18 0.0396(9) 0.0613(12) 0.0527(11) 0.0057(8) 0.0088(8) 0.0031(9)
    C19 0.0344(8) 0.0353(8) 0.0416(9) -0.0025(6) -0.0060(6) -0.0004(7)
    C20 0.0514(10) 0.0455(10) 0.0437(10) -0.0083(8) 0.0048(8) 0.0087(8)
    C21 0.0461(9) 0.0436(9) 0.0379(9) -0.0018(7) 0.0018(7) 0.0051(7)
    C22 0.0375(8) 0.0390(9) 0.0382(9) 0.0014(7) -0.0012(7) 0.0005(7)
    C23 0.0431(9) 0.0373(9) 0.0411(9) -0.0044(7) -0.0049(7) -0.0062(7)
    C24 0.0351(8) 0.0410(9) 0.0390(9) -0.0038(7) -0.0076(7) -0.0040(7)
    N1 0.0353(6) 0.0328(7) 0.0346(7) -0.0012(5) -0.0045(5) -0.0035(5)
    N2 0.0377(7) 0.0445(8) 0.0355(7) -0.0011(6) 0.0009(6) -0.0070(6)
    N3 0.0723(12) 0.0685(12) 0.0481(10) -0.0187(10) -0.0146(8) 0.0199(9)
    N4 0.0712(11) 0.0696(12) 0.0454(9) -0.0163(10) -0.0184(8) 0.0174(9)
    N5 0.0442(8) 0.0435(8) 0.0348(7) -0.0030(6) -0.0020(6) -0.0017(6)
    O1 0.0613(8) 0.0359(6) 0.0447(7) 0.0082(6) -0.0128(6) 0.0028(5)
    O2 0.0372(6) 0.0436(7) 0.0448(7) 0.0082(5) -0.0033(5) -0.0134(5)
    O3 0.0525(7) 0.0382(6) 0.0429(7) -0.0017(5) 0.0005(5) 0.0035(5)
_geom_special_details
;
All e.s.d.'s (except the e.s.d. in the dihedral angle between two l.s. planes)
are estimated using the full covariance matrix. The cell e.s.d.'s are taken
into account individually in the estimation of e.s.d.'s in distances, angles
and torsion angles; correlations between e.s.d.'s in cell parameters are only
used when they are defined by crystal symmetry. An approximate (isotropic)
treatment of cell e.s.d.'s is used for estimating e.s.d.'s involving l.s.
planes.
;
loop_
    _geom_bond_atom_site_label_1
    _geom_bond_atom_site_label_2
    _geom_bond_site_symmetry_2
    _geom_bond_distance
    _geom_bond_publ_flag
    C1 O1 . 1.208(2) ?
    C1 N1 . 1.366(2) ?
    C1 C8 . 1.541(2) ?
    C2 C3 . 1.380(3) ?
    C2 C7 . 1.387(2) ?
    C2 N1 . 1.415(2) ?
    C3 C4 . 1.384(3) ?
    C3 H3 . 0.9300 ?
    C4 C5 . 1.375(3) ?
    C4 H4 . 0.9300 ?
    C5 C6 . 1.393(3) ?
    C5 H5 . 0.9300 ?
    C6 C7 . 1.386(2) ?
    C6 H6 . 0.9300 ?
    C7 C8 . 1.507(2) ?
    C8 O2 . 1.4285(19) ?
    C8 C13 . 1.538(2) ?
    C9 O2 . 1.427(2) ?
    C9 N2 . 1.482(2) ?
    C9 C10 . 1.517(3) ?
    C9 H9 . 0.9800 ?
    C10 C11 . 1.496(3) ?
    C10 H10A . 0.9700 ?
    C10 H10B . 0.9700 ?
    C11 C12 . 1.527(3) ?
    C11 H11A . 0.9700 ?
    C11 H11B . 0.9700 ?
    C12 N2 . 1.469(2) ?
    C12 H12A . 0.9700 ?
    C12 H12B . 0.9700 ?
    C13 N2 . 1.485(2) ?
    C13 C14 . 1.513(2) ?
    C13 H13 . 0.9800 ?
    C14 C15 . 1.387(2) ?
    C14 C19 . 1.397(2) ?
    C15 C16 . 1.380(3) ?
    C15 H15 . 0.9300 ?
    C16 C17 . 1.371(3) ?
    C16 H16 . 0.9300 ?
    C17 C18 . 1.376(3) ?
    C17 H17 . 0.9300 ?
    C18 C19 . 1.391(3) ?
    C18 H18 . 0.9300 ?
    C19 O3 . 1.379(2) ?
    C20 O3 . 1.444(2) ?
    C20 C21 . 1.491(3) ?
    C20 H20A . 0.9700 ?
    C20 H20B . 0.9700 ?
    C21 N3 . 1.352(2) ?
    C21 C22 . 1.363(2) ?
    C22 N5 . 1.342(2) ?
    C22 H22 . 0.9300 ?
    C23 N5 . 1.453(2) ?
    C23 C24 . 1.517(2) ?
    C23 H23A . 0.9700 ?
    C23 H23B . 0.9700 ?
    C24 N1 . 1.451(2) ?
    C24 H24A . 0.9700 ?
    C24 H24B . 0.9700 ?
    N3 N4 . 1.310(3) ?
    N4 N5 . 1.341(2) ?
loop_
    _geom_angle_atom_site_label_1
    _geom_angle_atom_site_label_2
    _geom_angle_atom_site_label_3
    _geom_angle_site_symmetry_1
    _geom_angle_site_symmetry_3
    _geom_angle
    _geom_angle_publ_flag
    O1 C1 N1 . . 125.74(15) ?
    O1 C1 C8 . . 126.13(15) ?
    N1 C1 C8 . . 108.13(13) ?
    C3 C2 C7 . . 122.67(16) ?
    C3 C2 N1 . . 127.32(16) ?
    C7 C2 N1 . . 109.94(14) ?
    C2 C3 C4 . . 117.28(18) ?
    C2 C3 H3 . . 121.4 ?
    C4 C3 H3 . . 121.4 ?
    C5 C4 C3 . . 121.42(19) ?
    C5 C4 H4 . . 119.3 ?
    C3 C4 H4 . . 119.3 ?
    C4 C5 C6 . . 120.62(18) ?
    C4 C5 H5 . . 119.7 ?
    C6 C5 H5 . . 119.7 ?
    C7 C6 C5 . . 118.95(18) ?
    C7 C6 H6 . . 120.5 ?
    C5 C6 H6 . . 120.5 ?
    C2 C7 C6 . . 119.03(16) ?
    C2 C7 C8 . . 108.75(14) ?
    C6 C7 C8 . . 132.13(16) ?
    O2 C8 C7 . . 113.99(13) ?
    O2 C8 C13 . . 100.54(12) ?
    C7 C8 C13 . . 118.59(13) ?
    O2 C8 C1 . . 106.84(12) ?
    C7 C8 C1 . . 102.27(13) ?
    C13 C8 C1 . . 114.51(13) ?
    O2 C9 N2 . . 105.97(13) ?
    O2 C9 C10 . . 111.89(16) ?
    N2 C9 C10 . . 107.38(15) ?
    O2 C9 H9 . . 110.5 ?
    N2 C9 H9 . . 110.5 ?
    C10 C9 H9 . . 110.5 ?
    C11 C10 C9 . . 104.64(16) ?
    C11 C10 H10A . . 110.8 ?
    C9 C10 H10A . . 110.8 ?
    C11 C10 H10B . . 110.8 ?
    C9 C10 H10B . . 110.8 ?
    H10A C10 H10B . . 108.9 ?
    C10 C11 C12 . . 102.31(18) ?
    C10 C11 H11A . . 111.3 ?
    C12 C11 H11A . . 111.3 ?
    C10 C11 H11B . . 111.3 ?
    C12 C11 H11B . . 111.3 ?
    H11A C11 H11B . . 109.2 ?
    N2 C12 C11 . . 105.04(16) ?
    N2 C12 H12A . . 110.7 ?
    C11 C12 H12A . . 110.7 ?
    N2 C12 H12B . . 110.7 ?
    C11 C12 H12B . . 110.7 ?
    H12A C12 H12B . . 108.8 ?
    N2 C13 C14 . . 112.38(13) ?
    N2 C13 C8 . . 100.14(12) ?
    C14 C13 C8 . . 119.02(14) ?
    N2 C13 H13 . . 108.2 ?
    C14 C13 H13 . . 108.2 ?
    C8 C13 H13 . . 108.2 ?
    C15 C14 C19 . . 117.42(15) ?
    C15 C14 C13 . . 120.41(15) ?
    C19 C14 C13 . . 122.16(15) ?
    C16 C15 C14 . . 122.07(17) ?
    C16 C15 H15 . . 119.0 ?
    C14 C15 H15 . . 119.0 ?
    C17 C16 C15 . . 119.49(18) ?
    C17 C16 H16 . . 120.3 ?
    C15 C16 H16 . . 120.3 ?
    C16 C17 C18 . . 120.24(17) ?
    C16 C17 H17 . . 119.9 ?
    C18 C17 H17 . . 119.9 ?
    C17 C18 C19 . . 120.12(17) ?
    C17 C18 H18 . . 119.9 ?
    C19 C18 H18 . . 119.9 ?
    O3 C19 C18 . . 121.30(16) ?
    O3 C19 C14 . . 118.09(15) ?
    C18 C19 C14 . . 120.55(16) ?
    O3 C20 C21 . . 111.30(14) ?
    O3 C20 H20A . . 109.4 ?
    C21 C20 H20A . . 109.4 ?
    O3 C20 H20B . . 109.4 ?
    C21 C20 H20B . . 109.4 ?
    H20A C20 H20B . . 108.0 ?
    N3 C21 C22 . . 108.41(17) ?
    N3 C21 C20 . . 121.57(17) ?
    C22 C21 C20 . . 129.78(17) ?
    N5 C22 C21 . . 104.75(15) ?
    N5 C22 H22 . . 127.6 ?
    C21 C22 H22 . . 127.6 ?
    N5 C23 C24 . . 109.67(14) ?
    N5 C23 H23A . . 109.7 ?
    C24 C23 H23A . . 109.7 ?
    N5 C23 H23B . . 109.7 ?
    C24 C23 H23B . . 109.7 ?
    H23A C23 H23B . . 108.2 ?
    N1 C24 C23 . . 112.96(13) ?
    N1 C24 H24A . . 109.0 ?
    C23 C24 H24A . . 109.0 ?
    N1 C24 H24B . . 109.0 ?
    C23 C24 H24B . . 109.0 ?
    H24A C24 H24B . . 107.8 ?
    C1 N1 C2 . . 110.80(13) ?
    C1 N1 C24 . . 123.51(14) ?
    C2 N1 C24 . . 125.49(14) ?
    C12 N2 C9 . . 106.36(14) ?
    C12 N2 C13 . . 112.30(14) ?
    C9 N2 C13 . . 105.71(12) ?
    N4 N3 C21 . . 108.94(16) ?
    N3 N4 N5 . . 107.09(15) ?
    N4 N5 C22 . . 110.80(15) ?
    N4 N5 C23 . . 120.06(15) ?
    C22 N5 C23 . . 126.58(15) ?
    C9 O2 C8 . . 106.93(12) ?
    C19 O3 C20 . . 116.75(14) ?
loop_
    _geom_torsion_atom_site_label_1
    _geom_torsion_atom_site_label_2
    _geom_torsion_atom_site_label_3
    _geom_torsion_atom_site_label_4
    _geom_torsion_site_symmetry_1
    _geom_torsion_site_symmetry_2
    _geom_torsion_site_symmetry_3
    _geom_torsion_site_symmetry_4
    _geom_torsion
    _geom_torsion_publ_flag
    C7 C2 C3 C4 . . . . -0.3(2) ?
    N1 C2 C3 C4 . . . . -177.07(16) ?
    C2 C3 C4 C5 . . . . 0.4(3) ?
    C3 C4 C5 C6 . . . . 0.6(3) ?
    C4 C5 C6 C7 . . . . -1.7(3) ?
    C3 C2 C7 C6 . . . . -0.7(2) ?
    N1 C2 C7 C6 . . . . 176.53(15) ?
    C3 C2 C7 C8 . . . . -177.75(15) ?
    N1 C2 C7 C8 . . . . -0.49(17) ?
    C5 C6 C7 C2 . . . . 1.7(3) ?
    C5 C6 C7 C8 . . . . 177.89(17) ?
    C2 C7 C8 O2 . . . . 117.07(14) ?
    C6 C7 C8 O2 . . . . -59.4(2) ?
    C2 C7 C8 C13 . . . . -124.86(15) ?
    C6 C7 C8 C13 . . . . 58.7(2) ?
    C2 C7 C8 C1 . . . . 2.16(16) ?
    C6 C7 C8 C1 . . . . -174.33(17) ?
    O1 C1 C8 O2 . . . . 56.1(2) ?
    N1 C1 C8 O2 . . . . -123.19(14) ?
    O1 C1 C8 C7 . . . . 176.18(16) ?
    N1 C1 C8 C7 . . . . -3.15(16) ?
    O1 C1 C8 C13 . . . . -54.2(2) ?
    N1 C1 C8 C13 . . . . 126.45(14) ?
    O2 C9 C10 C11 . . . . -98.40(19) ?
    N2 C9 C10 C11 . . . . 17.5(2) ?
    C9 C10 C11 C12 . . . . -33.3(2) ?
    C10 C11 C12 N2 . . . . 38.0(2) ?
    O2 C8 C13 N2 . . . . 43.82(14) ?
    C7 C8 C13 N2 . . . . -81.10(16) ?
    C1 C8 C13 N2 . . . . 157.94(13) ?
    O2 C8 C13 C14 . . . . 166.61(14) ?
    C7 C8 C13 C14 . . . . 41.7(2) ?
    C1 C8 C13 C14 . . . . -79.27(18) ?
    N2 C13 C14 C15 . . . . 45.4(2) ?
    C8 C13 C14 C15 . . . . -71.2(2) ?
    N2 C13 C14 C19 . . . . -133.54(16) ?
    C8 C13 C14 C19 . . . . 109.96(18) ?
    C19 C14 C15 C16 . . . . -3.4(3) ?
    C13 C14 C15 C16 . . . . 177.61(16) ?
    C14 C15 C16 C17 . . . . 1.6(3) ?
    C15 C16 C17 C18 . . . . 1.5(3) ?
    C16 C17 C18 C19 . . . . -2.5(3) ?
    C17 C18 C19 O3 . . . . 177.63(18) ?
    C17 C18 C19 C14 . . . . 0.6(3) ?
    C15 C14 C19 O3 . . . . -174.82(14) ?
    C13 C14 C19 O3 . . . . 4.1(2) ?
    C15 C14 C19 C18 . . . . 2.3(2) ?
    C13 C14 C19 C18 . . . . -178.74(16) ?
    O3 C20 C21 N3 . . . . 126.6(2) ?
    O3 C20 C21 C22 . . . . -47.2(3) ?
    N3 C21 C22 N5 . . . . -0.5(2) ?
    C20 C21 C22 N5 . . . . 173.87(18) ?
    N5 C23 C24 N1 . . . . -62.19(19) ?
    O1 C1 N1 C2 . . . . -176.26(15) ?
    C8 C1 N1 C2 . . . . 3.07(17) ?
    O1 C1 N1 C24 . . . . -1.2(3) ?
    C8 C1 N1 C24 . . . . 178.13(13) ?
    C3 C2 N1 C1 . . . . 175.41(16) ?
    C7 C2 N1 C1 . . . . -1.69(18) ?
    C3 C2 N1 C24 . . . . 0.5(3) ?
    C7 C2 N1 C24 . . . . -176.63(14) ?
    C23 C24 N1 C1 . . . . 99.69(18) ?
    C23 C24 N1 C2 . . . . -85.98(19) ?
    C11 C12 N2 C9 . . . . -27.44(19) ?
    C11 C12 N2 C13 . . . . 87.73(18) ?
    O2 C9 N2 C12 . . . . 126.13(15) ?
    C10 C9 N2 C12 . . . . 6.41(19) ?
    O2 C9 N2 C13 . . . . 6.58(18) ?
    C10 C9 N2 C13 . . . . -113.15(16) ?
    C14 C13 N2 C12 . . . . 86.45(18) ?
    C8 C13 N2 C12 . . . . -146.21(14) ?
    C14 C13 N2 C9 . . . . -157.99(14) ?
    C8 C13 N2 C9 . . . . -30.64(16) ?
    C22 C21 N3 N4 . . . . 0.8(2) ?
    C20 C21 N3 N4 . . . . -174.12(19) ?
    C21 N3 N4 N5 . . . . -0.8(3) ?
    N3 N4 N5 C22 . . . . 0.5(2) ?
    N3 N4 N5 C23 . . . . 163.50(17) ?
    C21 C22 N5 N4 . . . . 0.0(2) ?
    C21 C22 N5 C23 . . . . -161.64(16) ?
    C24 C23 N5 N4 . . . . -76.5(2) ?
    C24 C23 N5 C22 . . . . 83.6(2) ?
    N2 C9 O2 C8 . . . . 22.94(18) ?
    C10 C9 O2 C8 . . . . 139.67(15) ?
    C7 C8 O2 C9 . . . . 86.14(16) ?
    C13 C8 O2 C9 . . . . -41.85(16) ?
    C1 C8 O2 C9 . . . . -161.66(13) ?
    C18 C19 O3 C20 . . . . 44.2(2) ?
    C14 C19 O3 C20 . . . . -138.69(16) ?
    C21 C20 O3 C19 . . . . 69.3(2) ?
loop_
    _geom_hbond_atom_site_label_D
    _geom_hbond_atom_site_label_H
    _geom_hbond_atom_site_label_A
    _geom_hbond_site_symmetry_A
    _geom_hbond_distance_DH
    _geom_hbond_distance_HA
    _geom_hbond_distance_DA
    _geom_hbond_angle_DHA
    C3 H3 O1 2_545 0.93 2.45 3.311(3) 154
    C23 H23B O2 2_545 0.97 2.53 3.372(3) 145
    C24 H24B O1 2_545 0.97 2.31 3.209(3) 153
_iucr_refine_instructions_details
;
TITL SPRR228_1_0m in P2(1)/c
CELL  0.71073   9.2730  10.9830  20.0960   90.000   90.038   90.000
ZERR     4.00   0.0050   0.0050   0.0050    0.005    0.005    0.005
LATT   1
SYMM  - X, 1/2 + Y, 1/2 - Z
SFAC  C    H    N    O
UNIT  96   92   20   12
MERG   2
ACTA
BOND $H
CONF
WPDB
FMAP   2
PLAN   20
BOND
L.S.  20
WGHT      0.0709      0.8032
FVAR       0.13410
MOLE    1
C1    1    0.140069    0.052926    0.294306    11.00000    0.02989    0.03235 =
         0.03937   -0.00376   -0.00421    0.00641
C2    1    0.126042   -0.130979    0.347627    11.00000    0.02863    0.03591 =
         0.03652    0.00018    0.00066    0.00429
C3    1    0.092718   -0.251099    0.360384    11.00000    0.04045    0.03955 =
         0.05079   -0.00145    0.00126   -0.00215
AFIX  43
H3    2    0.055864   -0.301714    0.327400    11.00000   -1.20000
AFIX   0
C4    1    0.116522   -0.293121    0.424476    11.00000    0.05116    0.04465 =
         0.06007    0.01288    0.00884    0.00078
AFIX  43
H4    2    0.095873   -0.373845    0.434690    11.00000   -1.20000
AFIX   0
C5    1    0.170060   -0.217862    0.473272    11.00000    0.05645    0.06297 =
         0.04544    0.01927    0.00175   -0.00004
AFIX  43
H5    2    0.186207   -0.248487    0.515774    11.00000   -1.20000
AFIX   0
C6    1    0.200358   -0.096069    0.459621    11.00000    0.04789    0.05722 =
         0.03818    0.00389   -0.00346   -0.00311
AFIX  43
H6    2    0.233917   -0.044664    0.492986    11.00000   -1.20000
AFIX   0
C7    1    0.179700   -0.052889    0.395630    11.00000    0.03016    0.03880 =
         0.03559   -0.00016   -0.00025    0.00082
C8    1    0.197850    0.071922    0.365321    11.00000    0.03171    0.03312 =
         0.03481   -0.00628   -0.00192    0.00415
C9    1    0.188000    0.209399    0.451289    11.00000    0.03854    0.04732 =
         0.03810   -0.00596    0.00212   -0.00082
AFIX  13
H9    2    0.156538    0.168989    0.492263    11.00000   -1.20000
AFIX   0
C10   1    0.173647    0.346280    0.457856    11.00000    0.05543    0.04790 =
         0.05776   -0.01986   -0.00196    0.00937
AFIX  23
H10A  2    0.088859    0.375331    0.434441    11.00000   -1.20000
H10B  2    0.166661    0.369931    0.504248    11.00000   -1.20000
AFIX   0
C11   1    0.308027    0.395985    0.427146    11.00000    0.07576    0.04234 =
         0.07030   -0.01100    0.00645   -0.00386
AFIX  23
H11A  2    0.333800    0.473968    0.446440    11.00000   -1.20000
H11B  2    0.297444    0.405168    0.379385    11.00000   -1.20000
AFIX   0
C12   1    0.419356    0.298647    0.444162    11.00000    0.04699    0.05653 =
         0.04629   -0.01043    0.00235   -0.01364
AFIX  23
H12A  2    0.500017    0.301815    0.413502    11.00000   -1.20000
H12B  2    0.455245    0.309487    0.489123    11.00000   -1.20000
AFIX   0
C13   1    0.346565    0.133136    0.369105    11.00000    0.03560    0.03395 =
         0.03569   -0.00141   -0.00190    0.00248
AFIX  13
H13   2    0.347110    0.201945    0.338059    11.00000   -1.20000
AFIX   0
C14   1    0.480224    0.057709    0.356479    11.00000    0.02792    0.03540 =
         0.03915   -0.00529   -0.00500   -0.00088
C15   1    0.525298   -0.028343    0.402577    11.00000    0.03857    0.04836 =
         0.03664    0.00006   -0.00254    0.00367
AFIX  43
H15   2    0.474121   -0.036489    0.442111    11.00000   -1.20000
AFIX   0
C16   1    0.642990   -0.102031    0.391881    11.00000    0.04166    0.05128 =
         0.04893    0.00349   -0.01139    0.01108
AFIX  43
H16   2    0.669051   -0.160323    0.423228    11.00000   -1.20000
AFIX   0
C17   1    0.721548   -0.088671    0.334502    11.00000    0.03679    0.06213 =
         0.06138    0.00292   -0.00074    0.01824
AFIX  43
H17   2    0.800119   -0.139240    0.326566    11.00000   -1.20000
AFIX   0
C18   1    0.684940   -0.001164    0.288736    11.00000    0.03876    0.06056 =
         0.05324    0.00271    0.00909    0.00561
AFIX  43
H18   2    0.740591    0.009235    0.250675    11.00000   -1.20000
AFIX   0
C19   1    0.564336    0.072130    0.299302    11.00000    0.03338    0.03396 =
         0.04117    0.00037   -0.00644   -0.00204
C20   1    0.535590    0.135358    0.185777    11.00000    0.05091    0.04410 =
         0.04271    0.00812    0.00424   -0.00846
AFIX  23
H20A  2    0.629352    0.100758    0.175786    11.00000   -1.20000
H20B  2    0.525087    0.209597    0.160081    11.00000   -1.20000
AFIX   0
C21   1    0.420134    0.046973    0.165952    11.00000    0.04580    0.04162 =
         0.03710    0.00431    0.00140   -0.00178
C22   1    0.378970   -0.058553    0.195687    11.00000    0.03665    0.03859 =
         0.03701    0.00045   -0.00074    0.00158
AFIX  43
H22   2    0.422215   -0.097312    0.231682    11.00000   -1.20000
AFIX   0
C23   1    0.153382   -0.181838    0.183405    11.00000    0.04296    0.03754 =
         0.04060   -0.00614   -0.00519   -0.00460
AFIX  23
H23A  2    0.199259   -0.246847    0.208306    11.00000   -1.20000
H23B  2    0.105738   -0.217387    0.145062    11.00000   -1.20000
AFIX   0
C24   1    0.043376   -0.117882    0.226926    11.00000    0.03433    0.04042 =
         0.03859   -0.00383   -0.00745   -0.00402
AFIX  23
H24A  2   -0.001197   -0.052846    0.201546    11.00000   -1.20000
H24B  2   -0.031624   -0.175387    0.238920    11.00000   -1.20000
AFIX   0
N1    3    0.104870   -0.067341    0.287087    11.00000    0.03559    0.03206 =
         0.03269   -0.00348   -0.00425   -0.00172
N2    3    0.341571    0.182488    0.437854    11.00000    0.03703    0.04503 =
         0.03512   -0.00785    0.00087   -0.00075
N3    3    0.328815    0.070683    0.115356    11.00000    0.07251    0.06676 =
         0.04687    0.02021   -0.01484   -0.01930
N4    3    0.230779   -0.015088    0.112863    11.00000    0.07194    0.06782 =
         0.04415    0.01604   -0.01818   -0.01575
N5    3    0.261746   -0.094469    0.161465    11.00000    0.04415    0.04358 =
         0.03387   -0.00082   -0.00169   -0.00317
O1    4    0.126936    0.130550    0.252148    11.00000    0.06046    0.03672 =
         0.04377    0.00253   -0.01312    0.00863
O2    4    0.110101    0.163661    0.395552    11.00000    0.03636    0.04248 =
         0.04440   -0.01291   -0.00321    0.00844
O3    4    0.527984    0.163789    0.255521    11.00000    0.05182    0.03792 =
         0.04226    0.00387    0.00064   -0.00207
HKLF 4
END
;
data_global
_journal_date_recd_electronic     2013-10-01
_journal_date_accepted     2013-10-06
_journal_name_full     'Acta Crystallographica, Section E'
_journal_year     2013
_journal_volume     69
_journal_issue     11
_journal_page_first     o1637
_journal_page_last     o1637
_journal_paper_category     QO
_journal_paper_doi     10.1107/S1600536813027396
_journal_coeditor_code     IS5309
_publ_contact_author_name     'Dasararaju Gayathri'
_publ_contact_author_address
;
  Department of Biotechnology
  Dr M.G.R. Educational and Research Institute University
  Periyar E.V.R. High Road
  Maduravoyal
  Chennai 600 095
  India
;
_publ_contact_author_email     drdgayathri@gmail.com
_publ_contact_author_fax     '+91-44-23783165'
_publ_contact_author_phone     '+91-44-23782176'
_publ_section_title
;\
2,15-Dioxa-7,18,19,20,23-pentaazaheptacyclo[21.6.1.1^17,20^.0^1,8^.0^3,7^.0^9,\
14^.0^24,29^]hentriaconta-9,11,13,17(31),18,24,26,28-octaen-30-one
;
loop_
    _publ_author_name
    _publ_author_address
    'Govindarajulu Rangabashyam Subhashree'
;     Department of Physics
      Dr. M.G.R. Educational and Research Institute University
      Periyar E.V.R. High Road, Adayalampattu
      Chennai 600 095
      India
;
    'Santhanagopalan Purushothaman'
;     Department of Organic Chemistry
      University of Madras
      Guindy Campus
      Chennai 600 025
      India
;
    'Raghavachary Raghunathan'
;     Department of Organic Chemistry
      University of Madras
      Guindy Campus
      Chennai 600 025
      India
;
    'Devadasan Velmurugan'
;     Centre of Advanced Study in Crystallography and Biophysics
      University of Madras
      Guindy Campus
      Chennai 600 025
      India
;
    'Dasararaju Gayathri'
;     Department of Biotechnology
      Dr. M.G.R. Educational and Research Institute University
      Periyar E.V.R. High Road
      Maduravoyal
      Chennai 600 095
      India
;
