# Supplementary material for: 2,15-Dioxa-7,18,19,20,23-penta­aza­hepta­cyclo­[21.6.1.117,20.01,8.03,7.09,14.024,29]hentriaconta-9,11,13,17(31),18,24,26,28-octaen-30-one
Source: Acta Crystallogr Sect E Struct Rep Online. 2013 Oct 12;69(Pt 11):o1637. doi: 10.1107/S1600536813027396 (PMC3884306; doi:10.1107/S1600536813027396)
Supplement: Supplementary file 2 [file e-69-o1637-Isup2.hkl]

# 
# h,k,l, Fc-squared, Fo-squared, sigma(Fo-squared) and status flag 
# 
data_I
_shelx_title ' SPRR228_1_0m in P2(1)/c' 
_shelx_refln_list_code          4 
_shelx_F_calc_maximum      236.76 
_exptl_crystal_F_000       904.00 
_reflns_d_resolution_high  0.7484 
 
loop_ 
 _symmetry_equiv_pos_as_xyz 
 'x, y, z' 
 '-x, y+1/2, -z+1/2' 
 '-x, -y, -z' 
 'x, -y-1/2, z-1/2' 
 
_cell_length_a     9.2730 
_cell_length_b    10.9830 
_cell_length_c    20.0960 
_cell_angle_alpha  90.000 
_cell_angle_beta   90.038 
_cell_angle_gamma  90.000 
 
_shelx_F_squared_multiplier     1.000 
 
loop_ 
 _refln_index_h 
 _refln_index_k 
 _refln_index_l 
 _refln_F_squared_calc 
 _refln_F_squared_meas 
 _refln_F_squared_sigma 
 _refln_observed_status 
   1   0   0      713.12      811.92      9.86 o 
   2   0   0     3444.46     3478.69     41.22 o 
   3   0   0    14907.60    15186.48    228.53 o 
   4   0   0     5744.31     6122.52     93.32 o 
   5   0   0     1837.47     1560.53     25.92 o 
   6   0   0     1175.72     1179.23     20.85 o 
   7   0   0        0.89       -1.31      1.42 o 
   8   0   0        0.19       -1.34      1.81 o 
   9   0   0      168.18      144.47      5.36 o 
  10   0   0        0.78        2.99      2.38 o 
  11   0   0       38.37       35.54      3.70 o 
  12   0   0       11.32        2.76      3.29 o 
   1   1   0     1653.42     1628.69     29.84 o 
   2   1   0     7933.44     8476.48     77.81 o 
   3   1   0      518.93      473.47      5.19 o 
   4   1   0      648.43      662.59      7.73 o 
   5   1   0     1918.93     1919.85     20.38 o 
   6   1   0      134.40      174.61      4.31 o 
   7   1   0       33.43       27.30      2.30 o 
   8   1   0        9.60        6.23      1.37 o 
   9   1   0       47.67       42.72      2.29 o 
  10   1   0       31.19       31.17      2.58 o 
  11   1   0       11.77       16.33      2.13 o 
  12   1   0       15.09       18.85      2.66 o 
   0   2   0     4111.32     4150.07     49.44 o 
   1   2   0     6615.56     6251.41     73.31 o 
   2   2   0     1296.21     1350.41     16.56 o 
   3   2   0     1079.61      990.63     11.37 o 
   4   2   0     1888.21     1923.66     19.83 o 
   5   2   0       21.46       14.44      1.02 o 
   6   2   0       14.94       11.29      1.16 o 
   7   2   0        1.72        0.22      1.34 o 
   8   2   0        0.33       -1.22      1.22 o 
   9   2   0        1.60        0.50      1.61 o 
  10   2   0        1.63        2.96      1.65 o 
  11   2   0        9.79       10.78      2.08 o 
  12   2   0       11.31       16.12      3.70 o 
   1   3   0     1545.83     1480.67     18.26 o 
   2   3   0       44.95       39.69      1.66 o 
   3   3   0        1.75       -0.55      1.64 o 
   4   3   0      874.42      895.30      9.89 o 
   5   3   0     1371.23     1396.60     15.27 o 
   6   3   0      423.24      454.71      5.99 o 
   7   3   0       81.44       86.94      2.90 o 
   8   3   0       46.95       39.84      2.05 o 
   9   3   0        8.01        5.53      1.61 o 
  10   3   0        8.09        7.69      2.08 o 
  11   3   0        1.18        0.16      2.46 o 
  12   3   0       29.16       29.09      4.33 o 
   0   4   0     7426.73     7384.72     94.74 o 
   1   4   0       52.73       68.48      2.64 o 
   2   4   0        5.53        6.42      0.87 o 
   3   4   0      102.69      158.77      3.13 o 
   4   4   0      333.11      367.19      6.03 o 
   5   4   0      372.19      362.04      4.39 o 
   6   4   0       70.73       51.83      1.78 o 
   7   4   0       15.11       16.03      1.34 o 
   8   4   0       78.55       76.31      2.62 o 
   9   4   0        6.35        7.43      2.04 o 
  10   4   0       71.23       80.29      4.20 o 
  11   4   0        2.28        6.59      2.99 o 
   1   5   0     2085.97     2190.50     24.04 o 
   2   5   0     1529.92     1626.40     22.94 o 
   3   5   0      100.75       88.86      3.09 o 
   4   5   0      434.53      461.97      5.95 o 
   5   5   0      905.34      872.18      8.78 o 
   6   5   0      202.29      210.36      3.72 o 
   7   5   0      569.81      567.31     10.61 o 
   8   5   0       17.10       17.64      2.09 o 
   9   5   0      155.60      133.18      4.72 o 
  10   5   0        0.09        0.47      2.01 o 
  11   5   0       18.72       29.72      3.48 o 
   0   6   0      309.94      397.91      8.69 o 
   1   6   0       38.40       31.23      1.17 o 
   2   6   0      506.83      487.50      9.65 o 
   3   6   0      261.25      234.45      5.39 o 
   4   6   0       22.14       16.94      1.83 o 
   5   6   0      102.08       87.56      3.81 o 
   6   6   0      249.18      238.69      5.11 o 
   7   6   0        0.04       -1.54      1.54 o 
   8   6   0       33.65       27.68      2.43 o 
   9   6   0       19.85       26.75      2.67 o 
  10   6   0       24.08       34.49      3.48 o 
  11   6   0       55.90       44.42      4.93 o 
   1   7   0       60.09       57.24      1.33 o 
   2   7   0      128.27      135.44      3.81 o 
   3   7   0      398.63      362.54      7.43 o 
   4   7   0       18.04       14.70      2.13 o 
   5   7   0      109.55      104.01      4.30 o 
   6   7   0        2.79        0.95      2.20 o 
   7   7   0        2.14        1.91      1.52 o 
   8   7   0        9.10        8.98      2.09 o 
   9   7   0        0.89       -0.16      2.13 o 
  10   7   0       28.32       30.09      5.80 o 
   0   8   0      692.58      637.75     12.23 o 
   1   8   0      294.93      288.47     11.79 o 
   2   8   0       11.12        8.36      1.49 o 
   3   8   0      358.23      360.83      7.57 o 
   4   8   0       72.84       61.36      3.14 o 
   5   8   0      162.77      157.10      5.24 o 
   6   8   0       24.25       26.40      2.85 o 
   7   8   0       18.26       18.64      2.57 o 
   8   8   0        0.37        0.33      2.29 o 
   9   8   0       14.54       13.95      4.45 o 
  10   8   0        6.33        7.19      2.78 o 
   1   9   0        0.23       -0.35      1.35 o 
   2   9   0      111.59       97.49      4.82 o 
   3   9   0       81.85       92.33      3.81 o 
   4   9   0       48.97       40.18      2.86 o 
   5   9   0       34.95       45.17      5.21 o 
   6   9   0       29.83       31.28      6.16 o 
   7   9   0       19.35       24.90      2.12 o 
   8   9   0        3.54        3.01      2.13 o 
   9   9   0       16.17       24.97      3.35 o 
   0  10   0      103.95       95.16      6.56 o 
   1  10   0        0.17        1.09      1.82 o 
   2  10   0      449.48      464.43     11.17 o 
   3  10   0      469.57      435.27     11.84 o 
   4  10   0      127.64      147.74      5.11 o 
   5  10   0       19.21       19.20      2.73 o 
   6  10   0        1.36        1.10      3.08 o 
   7  10   0        4.34       10.83      1.78 o 
   8  10   0       36.56       49.77      3.53 o 
   9  10   0        0.19        1.56      2.33 o 
   1  11   0        1.02       -2.10      2.10 o 
   2  11   0      202.87      182.72      9.84 o 
   3  11   0      114.62       97.90      4.29 o 
   4  11   0        0.98        1.64      3.09 o 
   5  11   0        4.06        7.56      4.02 o 
   6  11   0       11.51       14.86      3.63 o 
   7  11   0        1.63       -1.22      3.42 o 
   8  11   0       21.83       22.19      3.55 o 
   0  12   0       10.48       12.58      4.38 o 
   1  12   0        2.59        1.68      2.49 o 
   2  12   0       37.55       34.62      3.55 o 
   3  12   0       16.71       14.25      2.39 o 
   4  12   0       56.87       55.24      7.66 o 
   5  12   0       22.46       28.99      4.82 o 
   6  12   0       12.57       13.67      6.56 o 
   7  12   0        6.17       13.13      7.11 o 
   1  13   0        5.38        8.75      2.88 o 
   2  13   0        9.50       11.25      3.02 o 
   3  13   0       15.38       13.49      4.38 o 
   4  13   0       36.11       44.04      3.80 o 
   5  13   0        5.95        4.38      5.47 o 
   0  14   0       25.71       41.02      6.56 o 
   1  14   0        0.08       -0.77      2.88 o 
   2  14   0        0.93       -0.36      2.88 o 
   3  14   0       38.89       49.72      6.02 o 
 -12   1   1       18.87       20.85      2.81 o 
 -11   1   1        5.57        8.59      2.01 o 
 -10   1   1        2.56        2.89      1.61 o 
  -9   1   1       14.36       19.05      1.81 o 
  -8   1   1        5.78        6.40      1.67 o 
  -7   1   1       56.53       59.35      2.40 o 
  -6   1   1       91.03      103.75      2.89 o 
  -5   1   1      725.00      706.84     11.45 o 
  -4   1   1        0.40        3.04      0.79 o 
  -3   1   1     6799.13     7396.40     72.25 o 
  -2   1   1     8732.39     8898.64     81.67 o 
  -1   1   1     9503.33     9325.26    110.03 o 
   0   1   1     2700.15     2645.33     25.43 o 
   1   1   1    11613.31    11808.99    103.43 o 
   2   1   1    12536.73    13072.47    107.72 o 
   3   1   1      239.23      228.73      3.05 o 
   4   1   1      392.74      402.59      4.59 o 
   5   1   1     1290.22     1401.93     13.52 o 
   6   1   1     1201.02     1280.92     12.79 o 
   7   1   1     1163.94     1146.17     12.76 o 
   8   1   1        2.99        2.43      1.26 o 
   9   1   1      101.38       97.60      3.14 o 
  10   1   1       71.82       72.45      2.94 o 
  11   1   1       88.02       94.39      3.55 o 
  12   1   1        2.44        4.20      2.25 o 
 -12   2   1       17.29       18.29      3.86 o 
 -11   2   1        0.01       -1.17      1.72 o 
 -10   2   1       23.77       25.45      2.18 o 
  -9   2   1     1070.48     1058.07     12.74 o 
  -8   2   1      370.62      363.47      6.13 o 
  -7   2   1      160.81      141.06      3.61 o 
  -6   2   1      156.96      144.57      3.10 o 
  -5   2   1      359.39      359.41      4.98 o 
  -4   2   1      275.19      304.03     10.59 o 
  -3   2   1     1270.24     1164.49     13.19 o 
  -2   2   1     1961.88     2110.72     25.31 o 
  -1   2   1     3245.20     3707.60     39.98 o 
   0   2   1      188.33      216.15      3.32 o 
   1   2   1     8137.26     7834.75     83.54 o 
   2   2   1     5961.10     6110.16     64.99 o 
   3   2   1     4062.24     3868.29     33.81 o 
   4   2   1     1652.87     1731.59     15.17 o 
   5   2   1      148.72      140.53      2.44 o 
   6   2   1      231.64      257.70      3.83 o 
   7   2   1       22.42       28.71      1.58 o 
   8   2   1      106.22       97.64      2.91 o 
   9   2   1        1.65       -1.48      1.48 o 
  10   2   1       19.16       19.54      2.09 o 
  11   2   1        7.78        7.16      2.08 o 
  12   2   1        0.76        7.68      4.63 o 
 -12   3   1        4.68        0.56      3.23 o 
 -11   3   1       22.63       27.31      3.41 o 
 -10   3   1      123.31      128.43      3.80 o 
  -9   3   1       94.04       98.39      3.74 o 
  -8   3   1        0.85       -1.23      1.23 o 
  -7   3   1       90.70       81.52      2.98 o 
  -6   3   1       42.19       54.39      2.12 o 
  -5   3   1     1253.75     1204.56     19.73 o 
  -4   3   1     4055.04     4413.33     43.87 o 
  -3   3   1     1434.64     1426.60     17.87 o 
  -2   3   1     5933.83     5606.64     65.53 o 
  -1   3   1       25.66       24.86      0.97 o 
   0   3   1       65.62       31.78      0.99 o 
   1   3   1     1172.19     1212.32     16.79 o 
   2   3   1       37.59       22.45      0.99 o 
   3   3   1     1339.99     1385.83     13.55 o 
   4   3   1      195.24      215.52      3.00 o 
   5   3   1      758.14      809.56      7.92 o 
   6   3   1       31.20       41.16      1.64 o 
   7   3   1      258.93      241.46      5.43 o 
   8   3   1      114.23      116.35      3.17 o 
   9   3   1      144.75      153.13      3.88 o 
  10   3   1       57.08       52.94      3.49 o 
  11   3   1        5.08        2.20      2.61 o 
  12   3   1        0.42       -0.97      2.90 o 
 -11   4   1       73.05       72.59      4.60 o 
 -10   4   1      140.92      127.80      6.87 o 
  -9   4   1       55.24       43.23      3.07 o 
  -8   4   1       31.16       22.37      1.72 o 
  -7   4   1      147.27      128.70      3.18 o 
  -6   4   1       83.67       90.36      2.64 o 
  -5   4   1     2420.47     2492.52     25.70 o 
  -4   4   1      637.57      585.86      8.65 o 
  -3   4   1      884.88     1073.28     13.88 o 
  -2   4   1       79.85       74.64      2.87 o 
  -1   4   1     1672.32     1617.04     21.98 o 
   0   4   1     1896.29     1952.92     19.43 o 
   1   4   1      691.52      557.54      8.38 o 
   2   4   1      454.20      430.79      7.24 o 
   3   4   1        4.43        2.93      0.80 o 
   4   4   1      238.67      275.85      3.32 o 
   5   4   1        0.06       -0.68      0.68 o 
   6   4   1       12.99        8.26      1.01 o 
   7   4   1      343.07      341.26      5.13 o 
   8   4   1      526.80      545.09      7.49 o 
   9   4   1       61.10       61.36      4.11 o 
  10   4   1       13.78       14.04      2.51 o 
  11   4   1      125.43      113.85      5.84 o 
 -11   5   1       49.12       66.88      4.43 o 
 -10   5   1        4.58        1.85      2.15 o 
  -9   5   1        1.06        1.34      1.80 o 
  -8   5   1       64.20       58.97      3.01 o 
  -7   5   1        0.44        5.03      1.59 o 
  -6   5   1       81.58       90.48      2.26 o 
  -5   5   1       60.16       57.78      1.83 o 
  -4   5   1      323.19      338.09      5.78 o 
  -3   5   1      992.58      952.89     12.56 o 
  -2   5   1       45.68       58.57      2.62 o 
  -1   5   1      126.62      148.84      2.78 o 
   0   5   1       10.51       19.70      0.73 o 
   1   5   1      433.94      513.01      7.17 o 
   2   5   1      632.09      606.42      9.76 o 
   3   5   1       13.61       26.92      2.31 o 
   4   5   1       41.76       46.76      2.41 o 
   5   5   1      371.38      402.44      5.96 o 
   6   5   1      322.12      321.17      5.40 o 
   7   5   1        0.02        1.16      1.47 o 
   8   5   1        4.40        5.57      1.76 o 
   9   5   1       34.63       30.60      2.79 o 
  10   5   1       22.18       22.97      2.81 o 
  11   5   1       21.62       30.87      3.98 o 
 -11   6   1        0.46        4.64      3.03 o 
 -10   6   1        1.33       -1.46      2.17 o 
  -9   6   1        7.26        3.97      2.12 o 
  -8   6   1       97.79       99.01      4.32 o 
  -7   6   1       50.78       48.26      3.35 o 
  -6   6   1       46.79       38.45      2.73 o 
  -5   6   1        9.03        5.50      1.66 o 
  -4   6   1       39.67       37.05      2.38 o 
  -3   6   1        0.31       -0.27      1.09 o 
  -2   6   1      490.38      478.58      8.33 o 
  -1   6   1      146.79      140.18      2.48 o 
   0   6   1       18.86       20.54      1.04 o 
   1   6   1       57.05       55.66      1.63 o 
   2   6   1      784.88      738.96     11.73 o 
   3   6   1      363.41      347.07     12.87 o 
   4   6   1       59.45       48.34      2.66 o 
   5   6   1       42.23       35.33      1.65 o 
   6   6   1       19.24       23.13      1.85 o 
   7   6   1       18.79       16.65      1.90 o 
   8   6   1        2.91        5.08      1.82 o 
   9   6   1       31.77       34.48      2.81 o 
  10   6   1        1.28        3.01      2.55 o 
  11   6   1      189.67      171.70     10.32 o 
 -10   7   1      117.94      127.67      6.02 o 
  -9   7   1       33.04       35.30      4.51 o 
  -8   7   1       29.88       39.06      2.83 o 
  -7   7   1      357.58      332.04      8.29 o 
  -6   7   1      116.59      108.41      4.69 o 
  -5   7   1      412.02      390.50      9.39 o 
  -4   7   1      734.15      703.62     12.42 o 
  -3   7   1      545.73      513.58      9.43 o 
  -2   7   1       40.11       38.66      2.50 o 
  -1   7   1       19.73       29.62      1.24 o 
   0   7   1       62.25       81.95      1.85 o 
   1   7   1      592.20      613.03      8.14 o 
   2   7   1      686.46      658.98     10.91 o 
   3   7   1     1106.77     1063.34     16.59 o 
   4   7   1       18.04       15.58      2.04 o 
   5   7   1      346.79      349.55     10.58 o 
   6   7   1      199.81      175.04      4.34 o 
   7   7   1       44.58       53.45      3.16 o 
   8   7   1      255.09      244.67      5.99 o 
   9   7   1       96.19      103.04      4.71 o 
  10   7   1       59.67       66.07      4.71 o 
 -10   8   1        0.81        4.20      2.55 o 
  -9   8   1        0.12        0.94      2.16 o 
  -8   8   1        0.01        1.69      2.68 o 
  -7   8   1       28.17       23.49      2.04 o 
  -6   8   1       84.25       73.76      4.03 o 
  -5   8   1       93.38       98.12      4.23 o 
  -4   8   1       19.50       18.10      2.31 o 
  -3   8   1       58.21       62.12      2.91 o 
  -2   8   1        0.21        1.74      1.34 o 
  -1   8   1       43.51       44.80      1.67 o 
   0   8   1      632.70      621.19      8.41 o 
   1   8   1      105.79      105.95      2.78 o 
   2   8   1       80.80       54.45      3.13 o 
   3   8   1       15.84       11.78      1.97 o 
   4   8   1        0.00       -1.40      1.57 o 
   5   8   1      215.82      202.31      6.14 o 
   6   8   1       11.81       11.91      1.60 o 
   7   8   1        2.50        2.95      1.57 o 
   8   8   1      114.25      128.44      4.73 o 
   9   8   1        4.02        4.95      3.73 o 
  10   8   1       24.79       32.95      4.03 o 
  -9   9   1       44.80       56.36      4.15 o 
  -8   9   1       10.54       13.49      2.76 o 
  -7   9   1       12.13        8.62      1.68 o 
  -6   9   1        0.02       -0.60      2.04 o 
  -5   9   1       27.88       26.81      3.95 o 
  -4   9   1        3.14        1.60      1.83 o 
  -3   9   1      156.15      138.89      4.74 o 
  -2   9   1       28.89       29.42      2.53 o 
  -1   9   1      215.61      220.40     10.39 o 
   0   9   1      108.10      112.16      4.64 o 
   1   9   1      371.40      387.41      8.07 o 
   2   9   1       14.68       11.48      1.34 o 
   3   9   1       20.52       18.79      2.72 o 
   4   9   1       29.07       41.56      3.05 o 
   5   9   1      859.13      867.55     15.43 o 
   6   9   1       86.55       68.76      4.09 o 
   7   9   1        5.10        8.81      2.08 o 
   8   9   1        0.62       -0.14      1.84 o 
   9   9   1        3.01        0.34      2.49 o 
  -9  10   1        2.11        1.88      4.84 o 
  -8  10   1        9.97        6.47      5.18 o 
  -7  10   1       23.19       30.51      3.54 o 
  -6  10   1        2.33        0.43      2.45 o 
  -5  10   1        7.03       11.61      2.36 o 
  -4  10   1      114.50      123.69      4.84 o 
  -3  10   1       10.77       11.40      2.09 o 
  -2  10   1      167.72      162.98     10.39 o 
  -1  10   1       21.75       17.27      2.49 o 
   0  10   1       16.88       20.87      3.28 o 
   1  10   1      146.43      155.49      5.76 o 
   2  10   1        6.66       -1.20      4.92 o 
   3  10   1        1.38        3.19      1.61 o 
   4  10   1      103.75      106.12      5.35 o 
   5  10   1       50.30       55.34      4.20 o 
   6  10   1       15.30       10.93      3.13 o 
   7  10   1        1.17        3.45      1.44 o 
   8  10   1       55.46       46.57      3.86 o 
   9  10   1        0.83        0.00      3.28 o 
  -8  11   1        0.01       -0.99      1.90 o 
  -7  11   1        6.47       10.10      3.44 o 
  -6  11   1       40.68       54.81      4.12 o 
  -5  11   1       22.03       20.38      2.86 o 
  -4  11   1        1.52        2.73      3.09 o 
  -3  11   1      259.17      251.58     13.67 o 
  -2  11   1        0.52        1.18      2.23 o 
  -1  11   1       42.83       43.27      3.42 o 
   0  11   1       10.90        5.20      2.32 o 
   1  11   1      172.30      157.46      9.30 o 
   2  11   1       13.04       13.13      2.63 o 
   3  11   1       20.73       24.07      2.81 o 
   4  11   1       11.94        7.38      3.48 o 
   5  11   1       72.98       68.48      4.83 o 
   6  11   1        0.62        1.45      2.94 o 
   7  11   1        3.02        9.10      3.66 o 
   8  11   1        9.17       12.21      3.55 o 
  -7  12   1        2.50        6.56      6.02 o 
  -6  12   1       23.47       30.63      7.66 o 
  -5  12   1        2.96        6.56      3.87 o 
  -4  12   1       33.79       39.92      7.11 o 
  -3  12   1       29.70       24.57      9.30 o 
  -2  12   1        0.18        0.87      2.23 o 
  -1  12   1      113.39      121.18      5.91 o 
   0  12   1      252.82      261.59      8.69 o 
   1  12   1        5.85        4.88      3.01 o 
   2  12   1        6.12        8.67      2.63 o 
   3  12   1       21.08       25.91      2.88 o 
   4  12   1       20.79       15.29      2.49 o 
   5  12   1       12.67       17.45      4.43 o 
   6  12   1       13.49       16.41      6.56 o 
   7  12   1       13.83       11.36      2.68 o 
  -5  13   1        4.17        9.30      6.02 o 
  -4  13   1        6.53       12.03      6.02 o 
  -3  13   1       10.27        8.53      2.73 o 
  -2  13   1        0.19       -0.34      2.49 o 
  -1  13   1       12.09        6.46      3.02 o 
   0  13   1        4.05        4.38      3.09 o 
   1  13   1        0.80       -0.55      3.83 o 
   2  13   1        7.82        3.36      2.63 o 
   3  13   1       17.46       19.40      3.23 o 
   4  13   1        1.59        1.29      2.39 o 
   5  13   1        4.69        4.51      2.49 o 
  -3  14   1        1.20        3.55      2.81 o 
  -2  14   1       16.44       11.83      6.29 o 
  -1  14   1        6.57        5.85      3.02 o 
   0  14   1        9.67        4.54      3.27 o 
   1  14   1        4.03        4.70      3.27 o 
   2  14   1        7.34       14.15      3.42 o 
   3  14   1        0.00        1.64      4.38 o 
 -12   0   2        0.17       -0.45      3.13 o 
 -11   0   2       14.83        8.02      3.39 o 
 -10   0   2       19.53       18.72      2.82 o 
  -9   0   2       57.23       48.84      4.86 o 
  -8   0   2       26.79       22.62      2.97 o 
  -7   0   2      679.20      614.29     12.72 o 
  -6   0   2     1135.09     1067.97     19.07 o 
  -5   0   2     7799.08     8104.75    123.68 o 
  -4   0   2      161.75      215.74      5.22 o 
  -3   0   2     5827.87     5900.34     89.75 o 
  -2   0   2    56053.75    54021.16    977.51 o 
  -1   0   2     2138.80     2190.42     32.73 o 
   0   0   2     7716.12     7457.50    296.15 o 
   1   0   2     5240.79     5094.25     76.80 o 
   2   0   2     2823.83     3086.84     33.45 o 
   3   0   2     4952.10     4764.49     55.86 o 
   4   0   2      252.33      262.12      4.48 o 
   5   0   2        3.65        7.31      1.25 o 
   6   0   2       59.37       75.08      3.05 o 
   7   0   2      191.95      208.39      5.44 o 
   8   0   2     1605.42     1520.57     23.52 o 
   9   0   2      118.89      132.55      5.00 o 
  10   0   2       92.33       96.86      5.37 o 
  11   0   2      288.90      288.50      8.76 o 
  12   0   2      190.70      234.38      9.98 o 
 -12   1   2       22.46       23.62      2.83 o 
 -11   1   2        6.63        3.77      1.95 o 
 -10   1   2       46.45       50.96      2.61 o 
  -9   1   2        1.28        0.43      1.63 o 
  -8   1   2       89.36       68.25      2.89 o 
  -7   1   2      181.45      146.52      3.74 o 
  -6   1   2       54.14       57.39      2.28 o 
  -5   1   2      973.36     1080.82     13.02 o 
  -4   1   2       70.15       90.90      6.63 o 
  -3   1   2     2049.52     2073.29     20.96 o 
  -2   1   2     5290.19     5603.79     51.66 o 
  -1   1   2      746.46      532.80      9.68 o 
   0   1   2     1710.25     1798.20     17.05 o 
   1   1   2     5121.48     4875.59     42.72 o 
   2   1   2      375.43      464.14      4.67 o 
   3   1   2     1132.24     1188.80     11.12 o 
   4   1   2       69.34       98.13      1.85 o 
   5   1   2        5.84        1.52      0.93 o 
   6   1   2      145.26      123.40      2.58 o 
   7   1   2      228.03      221.11      4.00 o 
   8   1   2       12.65       14.00      1.53 o 
   9   1   2        8.62        7.67      1.59 o 
  10   1   2        3.09        3.89      1.58 o 
  11   1   2        0.34       -1.60      1.67 o 
  12   1   2        1.44        3.31      2.47 o 
 -12   2   2        4.73        2.07      3.03 o 
 -11   2   2        2.25        6.85      2.04 o 
 -10   2   2       11.75       12.53      1.95 o 
  -9   2   2       12.37        7.10      2.20 o 
  -8   2   2       24.39       26.51      2.21 o 
  -7   2   2      649.79      650.15      9.38 o 
  -6   2   2       25.25       19.30      1.36 o 
  -5   2   2       41.85       44.38      1.60 o 
  -4   2   2     3202.84     3205.38     32.23 o 
  -3   2   2      942.66      970.02     16.68 o 
  -2   2   2      568.68      654.64     14.16 o 
  -1   2   2     5817.41     6404.44     68.53 o 
   0   2   2    10854.66    10723.03     99.07 o 
   1   2   2     7476.81     7904.92     72.89 o 
   2   2   2     4363.91     4454.61     41.03 o 
   3   2   2     1059.68     1116.09     10.44 o 
   4   2   2      408.70      406.61      6.05 o 
   5   2   2      289.90      285.01      3.60 o 
   6   2   2       95.16       84.69      2.10 o 
   7   2   2        0.25        1.99      1.02 o 
   8   2   2      154.96      148.68      3.75 o 
   9   2   2        5.62        3.75      1.59 o 
  10   2   2       56.31       52.86      2.62 o 
  11   2   2       10.60       12.65      2.19 o 
  12   2   2       20.32       23.36      4.02 o 
 -12   3   2        2.82        1.09      3.13 o 
 -11   3   2        0.12        1.09      2.52 o 
 -10   3   2        0.11       -1.60      1.60 o 
  -9   3   2       18.39       15.29      1.84 o 
  -8   3   2       14.35        9.35      1.76 o 
  -7   3   2       55.07       54.20      2.30 o 
  -6   3   2      221.48      213.79      4.53 o 
  -5   3   2        3.02        1.25      1.22 o 
  -4   3   2     1458.08     1594.26     16.90 o 
  -3   3   2      473.03      451.18      9.40 o 
  -2   3   2      304.72      274.89      4.29 o 
  -1   3   2      719.49      889.27     11.23 o 
   0   3   2        4.85        2.08      0.32 o 
   1   3   2      452.19      468.86      6.16 o 
   2   3   2      711.96      724.94      8.64 o 
   3   3   2      899.02     1028.36     10.29 o 
   4   3   2       21.97       14.12      0.94 o 
   5   3   2      323.19      326.09      3.95 o 
   6   3   2      110.16      118.63      2.62 o 
   7   3   2        5.86        1.47      1.15 o 
   8   3   2       62.69       65.29      3.94 o 
   9   3   2       29.63       24.59      1.98 o 
  10   3   2        1.58        1.32      2.09 o 
  11   3   2        2.95       -0.52      2.48 o 
  12   3   2        4.95        1.70      3.11 o 
 -11   4   2       16.98        9.59      4.97 o 
 -10   4   2        1.23        1.07      2.18 o 
  -9   4   2        0.78        3.64      1.96 o 
  -8   4   2       30.27       26.44      2.16 o 
  -7   4   2      127.34      112.02      3.71 o 
  -6   4   2       78.35       84.17      2.52 o 
  -5   4   2      137.78      132.75      2.78 o 
  -4   4   2       16.40       33.50      1.74 o 
  -3   4   2      825.61      892.45     11.83 o 
  -2   4   2     1120.33     1167.99     14.64 o 
  -1   4   2      652.84      643.05      9.48 o 
   0   4   2     2365.64     2417.79     23.99 o 
   1   4   2      312.98      277.89      3.39 o 
   2   4   2     1329.32     1345.88     19.18 o 
   3   4   2     1460.98     1530.94     17.49 o 
   4   4   2      251.30      257.07      3.42 o 
   5   4   2        0.24        2.20      0.76 o 
   6   4   2        2.75        3.97      0.91 o 
   7   4   2        4.30        2.83      1.41 o 
   8   4   2      334.96      321.41      6.64 o 
   9   4   2       25.07       23.47      2.45 o 
  10   4   2      188.60      195.72      5.94 o 
  11   4   2       12.18        9.13      3.00 o 
 -11   5   2       12.64        8.59      3.18 o 
 -10   5   2        1.73        3.06      2.25 o 
  -9   5   2      104.96      113.42      4.43 o 
  -8   5   2        9.32        9.13      1.84 o 
  -7   5   2      235.88      223.46      7.01 o 
  -6   5   2        7.93       12.52      1.25 o 
  -5   5   2      163.67      169.85      3.22 o 
  -4   5   2     2201.70     2331.03     28.85 o 
  -3   5   2       71.18       94.62      3.61 o 
  -2   5   2       19.13       18.24      1.44 o 
  -1   5   2     1374.84     1545.75     18.90 o 
   0   5   2     1355.28     1413.10     15.36 o 
   1   5   2        0.02        1.29      0.56 o 
   2   5   2      115.16      113.17      6.16 o 
   3   5   2      228.78      223.72      4.41 o 
   4   5   2      108.71      103.14      2.11 o 
   5   5   2      232.96      254.78      3.73 o 
   6   5   2       33.95       35.30      2.16 o 
   7   5   2      462.20      457.68      8.31 o 
   8   5   2       95.62       93.41      3.71 o 
   9   5   2        6.76        2.41      1.96 o 
  10   5   2       15.41       14.84      2.80 o 
  11   5   2       46.28       42.30      4.42 o 
 -11   6   2       57.52       69.75      5.11 o 
 -10   6   2       13.71       21.93      2.95 o 
  -9   6   2       36.78       44.08      3.08 o 
  -8   6   2        0.83        2.52      1.89 o 
  -7   6   2      175.60      141.32      4.46 o 
  -6   6   2      107.69       99.46      2.72 o 
  -5   6   2       60.22       50.23      3.44 o 
  -4   6   2     1191.34     1141.43     17.24 o 
  -3   6   2        3.25        2.73      1.45 o 
  -2   6   2     1020.98     1124.97     16.27 o 
  -1   6   2        3.41        6.80      0.85 o 
   0   6   2      147.55      163.83      3.01 o 
   1   6   2      306.62      294.99      4.36 o 
   2   6   2     1065.98     1210.82     20.81 o 
   3   6   2      344.20      303.64      6.34 o 
   4   6   2       30.74       42.68      2.66 o 
   5   6   2        4.27        3.68      1.20 o 
   6   6   2      411.35      385.54      7.07 o 
   7   6   2       56.52       53.48      2.57 o 
   8   6   2       74.57       68.79      3.57 o 
   9   6   2       70.72       71.76      4.08 o 
  10   6   2        4.71       -1.62      3.86 o 
  11   6   2        3.53       11.56      4.14 o 
 -10   7   2       10.13       14.93      2.95 o 
  -9   7   2        6.32       11.07      2.42 o 
  -8   7   2        6.04        3.92      1.75 o 
  -7   7   2        0.07       -1.50      1.50 o 
  -6   7   2        0.28       -0.09      1.83 o 
  -5   7   2      272.79      267.89      6.95 o 
  -4   7   2     1009.60      991.73     16.11 o 
  -3   7   2        8.19       10.58      1.76 o 
  -2   7   2        0.03       -0.77      1.04 o 
  -1   7   2      532.48      570.75      7.33 o 
   0   7   2      653.10      670.90      7.41 o 
   1   7   2        0.79        4.78      0.93 o 
   2   7   2        6.28        8.46      3.15 o 
   3   7   2      138.73      156.81      7.03 o 
   4   7   2       99.14      102.20      4.01 o 
   5   7   2        9.23        6.56      1.28 o 
   6   7   2       21.12       23.61      2.07 o 
   7   7   2       15.12       19.33      1.95 o 
   8   7   2      200.90      192.74      5.89 o 
   9   7   2       17.22       17.21      2.69 o 
  10   7   2       17.00       19.54      3.24 o 
 -10   8   2        2.46        4.22      3.26 o 
  -9   8   2       15.69       18.14      2.90 o 
  -8   8   2        6.07        5.06      2.05 o 
  -7   8   2       67.18       68.59      4.02 o 
  -6   8   2        1.35       -1.83      1.83 o 
  -5   8   2       23.48       23.75      2.59 o 
  -4   8   2       62.52       64.26      3.34 o 
  -3   8   2      356.54      387.83      7.85 o 
  -2   8   2      327.80      345.32      6.95 o 
  -1   8   2       12.94       18.01      1.31 o 
   0   8   2        8.05        3.14      1.18 o 
   1   8   2      121.31      106.96      5.84 o 
   2   8   2       86.67      101.91      4.16 o 
   3   8   2        4.14        7.86      2.09 o 
   4   8   2       70.72       65.89      3.99 o 
   5   8   2        9.81        8.24      2.11 o 
   6   8   2      104.07       90.36      4.17 o 
   7   8   2       16.27       26.58      3.26 o 
   8   8   2       35.45       36.64      3.06 o 
   9   8   2        0.00        0.00      2.23 o 
  10   8   2        8.20        5.56      3.50 o 
  -9   9   2        0.81        2.67      2.55 o 
  -8   9   2        0.42       -1.40      1.73 o 
  -7   9   2        1.28        1.88      2.44 o 
  -6   9   2       21.31       21.18      2.86 o 
  -5   9   2       17.13       15.71      2.59 o 
  -4   9   2        4.82        7.66      1.97 o 
  -3   9   2       83.30       81.36      3.60 o 
  -2   9   2       39.85       41.16      3.32 o 
  -1   9   2        6.91        3.17      3.28 o 
   0   9   2      231.22      204.00      9.30 o 
   1   9   2      266.86      226.99      5.67 o 
   2   9   2      152.93      144.98      4.50 o 
   3   9   2      512.66      517.08      8.99 o 
   4   9   2        8.26        7.66      2.53 o 
   5   9   2       69.96       62.09      5.61 o 
   6   9   2        1.03        2.25      1.36 o 
   7   9   2       67.20       65.77      4.39 o 
   8   9   2       18.02       25.99      3.31 o 
   9   9   2        0.04        4.31      3.55 o 
  -9  10   2       47.22       65.63      5.47 o 
  -8  10   2        0.99        0.37      2.41 o 
  -7  10   2        1.61        2.38      2.38 o 
  -6  10   2       31.54       28.37      3.63 o 
  -5  10   2        1.46       -0.01      1.88 o 
  -4  10   2       26.49       17.89      2.44 o 
  -3  10   2      118.95      100.52      4.09 o 
  -2  10   2      435.00      366.83      9.30 o 
  -1  10   2       36.96       22.42      4.38 o 
   0  10   2      376.53      355.06     11.76 o 
   1  10   2      336.38      330.33      9.26 o 
   2  10   2       63.76       52.18      3.81 o 
   3  10   2       88.73       99.41      4.41 o 
   4  10   2      143.92      142.85      5.95 o 
   5  10   2        4.73        9.66      1.42 o 
   6  10   2       27.44       23.41      2.84 o 
   7  10   2        1.34        1.60      1.75 o 
   8  10   2       49.41       49.49      5.20 o 
   9  10   2        0.67        2.19      3.28 o 
  -8  11   2        3.85        4.90      4.65 o 
  -7  11   2       24.14       35.30      9.30 o 
  -6  11   2        5.64        3.60      2.52 o 
  -5  11   2        2.20        0.79      2.11 o 
  -4  11   2       20.96       22.65      4.05 o 
  -3  11   2       10.02        1.09      4.38 o 
  -2  11   2      108.80      105.01      8.75 o 
  -1  11   2        0.48       -0.85      2.10 o 
   0  11   2       33.95       36.42      3.48 o 
   1  11   2       64.90       59.02      4.05 o 
   2  11   2        9.00       10.58      2.63 o 
   3  11   2      365.22      342.17     10.39 o 
   4  11   2        0.25        2.09      1.90 o 
   5  11   2        8.12        9.39      1.78 o 
   6  11   2       97.19      100.04      3.83 o 
   7  11   2       24.35       19.34      2.35 o 
   8  11   2       87.96      114.12      9.30 o 
  -6  12   2       17.26       22.42      7.11 o 
  -5  12   2        6.82        5.47      3.87 o 
  -4  12   2       55.46       60.97      5.60 o 
  -3  12   2        0.83        3.46      1.96 o 
  -2  12   2        3.11        1.09      2.23 o 
  -1  12   2      199.94      196.34      7.47 o 
   0  12   2        4.84        0.00      2.71 o 
   1  12   2        0.08       -1.09      4.38 o 
   2  12   2       10.57        7.50      2.73 o 
   3  12   2       36.77       47.98      3.73 o 
   4  12   2       13.71       13.16      2.39 o 
   5  12   2       11.95        8.41      1.95 o 
   6  12   2       22.54       24.18      4.10 o 
   7  12   2       12.12       16.87      4.92 o 
  -5  13   2       43.19       62.35      8.75 o 
  -4  13   2        1.46        3.28      5.47 o 
  -3  13   2        3.78        3.20      2.39 o 
  -2  13   2        0.02       -3.01      3.01 o 
  -1  13   2      103.61       92.82      5.76 o 
   0  13   2        0.85       -0.46      2.49 o 
   1  13   2        5.33        6.71      2.88 o 
   2  13   2       67.66       55.42      4.45 o 
   3  13   2       13.86       12.64      8.20 o 
   4  13   2        2.71        5.47      2.45 o 
   5  13   2        6.01        5.09      2.49 o 
  -3  14   2        9.33        7.17      2.88 o 
  -2  14   2       14.84       18.18      7.11 o 
  -1  14   2        0.10       -1.60      2.88 o 
   0  14   2       11.87        4.05      3.27 o 
   1  14   2       57.56       57.68      4.98 o 
   2  14   2       10.77        9.65      3.27 o 
   3  14   2        1.25        7.11      3.23 o 
 -12   1   3        1.33        4.35      2.27 o 
 -11   1   3        1.95        5.07      1.88 o 
 -10   1   3       22.70       20.98      2.43 o 
  -9   1   3       18.67       23.01      2.33 o 
  -8   1   3      167.88      164.34      4.33 o 
  -7   1   3      507.19      485.64      7.67 o 
  -6   1   3      641.20      633.48      8.87 o 
  -5   1   3      508.47      530.50      6.80 o 
  -4   1   3     2249.94     2343.27     23.88 o 
  -3   1   3     7095.23     7290.27     71.31 o 
  -2   1   3      319.55      275.23      3.45 o 
  -1   1   3     2810.99     2629.48     30.83 o 
   0   1   3     1172.65     1188.20     14.04 o 
   1   1   3      254.03      316.93      3.51 o 
   2   1   3     1188.14     1205.64     11.92 o 
   3   1   3      473.16      478.66      5.60 o 
   4   1   3        8.45       13.67      0.84 o 
   5   1   3     2038.09     2063.98     19.25 o 
   6   1   3       35.76       53.79      1.66 o 
   7   1   3      160.16      161.11      3.74 o 
   8   1   3      163.09      166.28      3.74 o 
   9   1   3      287.10      272.24      5.17 o 
  10   1   3       13.54       14.99      1.90 o 
  11   1   3       10.42       13.37      2.23 o 
  12   1   3       33.17       38.40      3.85 o 
 -12   2   3        0.40       -1.38      2.93 o 
 -11   2   3        7.00        3.63      2.05 o 
 -10   2   3      265.82      269.64      5.42 o 
  -9   2   3       17.68       19.82      2.23 o 
  -8   2   3        2.16        3.31      1.88 o 
  -7   2   3      583.30      547.75      8.41 o 
  -6   2   3      229.65      241.30      4.50 o 
  -5   2   3      139.34      157.14      3.83 o 
  -4   2   3       64.92       74.94      2.02 o 
  -3   2   3     6444.18     6424.83     68.21 o 
  -2   2   3       21.89       54.16      2.95 o 
  -1   2   3     1292.97     1419.93     17.19 o 
   0   2   3     1557.11     1834.39     18.42 o 
   1   2   3    21796.26    21773.56    213.59 o 
   2   2   3       24.34       21.29      0.75 o 
   3   2   3     1186.36     1261.02     12.44 o 
   4   2   3     1040.21     1067.04     11.06 o 
   5   2   3        0.76        5.44      0.78 o 
   6   2   3        0.03        2.01      0.87 o 
   7   2   3       34.91       30.99      1.63 o 
   8   2   3       15.51       18.77      1.66 o 
   9   2   3      270.42      261.66      5.00 o 
  10   2   3      123.30      121.40      3.96 o 
  11   2   3        1.35        0.07      1.95 o 
  12   2   3        0.91        2.53      3.66 o 
 -12   3   3        0.56        4.42      3.29 o 
 -11   3   3        8.81       11.98      3.38 o 
 -10   3   3        7.66       11.98      1.93 o 
  -9   3   3      231.62      218.69      5.27 o 
  -8   3   3      102.96      102.41      3.46 o 
  -7   3   3        8.78        8.61      1.59 o 
  -6   3   3      803.16      850.63     11.13 o 
  -5   3   3       74.40       88.01      3.06 o 
  -4   3   3      348.26      376.25      4.80 o 
  -3   3   3     1752.65     1969.63     24.17 o 
  -2   3   3      398.48      446.80      6.29 o 
  -1   3   3      840.99      981.54     11.25 o 
   0   3   3      127.51      130.38      2.63 o 
   1   3   3      401.68      490.38      5.85 o 
   2   3   3      216.73      240.15      3.70 o 
   3   3   3        4.91        5.71      0.73 o 
   4   3   3      312.30      368.22      4.53 o 
   5   3   3       54.66       63.64      1.73 o 
   6   3   3       62.95       52.37      2.26 o 
   7   3   3       13.78       14.13      1.34 o 
   8   3   3      728.27      727.58      9.97 o 
   9   3   3        4.89        2.92      1.56 o 
  10   3   3       59.88       62.49      3.63 o 
  11   3   3       22.13       22.41      3.24 o 
  12   3   3        9.38       13.72      4.20 o 
 -11   4   3       98.25      103.71      6.24 o 
 -10   4   3      170.22      171.61      5.80 o 
  -9   4   3      240.66      246.49      7.14 o 
  -8   4   3       32.13       27.18      2.29 o 
  -7   4   3        1.80        1.10      1.34 o 
  -6   4   3      335.14      337.03      6.24 o 
  -5   4   3       15.95       26.76      1.17 o 
  -4   4   3       50.78       48.09      2.01 o 
  -3   4   3     2171.86     2514.89     30.58 o 
  -2   4   3     2195.43     2138.84     25.84 o 
  -1   4   3     1791.00     1676.94     22.87 o 
   0   4   3      748.45      697.18      8.22 o 
   1   4   3      322.67      347.75      5.22 o 
   2   4   3      564.56      533.44      6.54 o 
   3   4   3     1592.95     1596.69     15.52 o 
   4   4   3      648.92      658.64      7.30 o 
   5   4   3       69.56       78.10      1.99 o 
   6   4   3       27.91       21.31      1.35 o 
   7   4   3       12.11       15.16      1.48 o 
   8   4   3       30.73       27.75      2.36 o 
   9   4   3       28.09       21.23      2.47 o 
  10   4   3       16.61       15.32      2.62 o 
  11   4   3       42.52       37.01      4.24 o 
 -11   5   3        6.98        8.12      4.27 o 
 -10   5   3        2.00        1.82      2.31 o 
  -9   5   3       11.01        7.13      2.40 o 
  -8   5   3        4.59        4.39      3.23 o 
  -7   5   3       15.33       11.50      2.19 o 
  -6   5   3       42.79       36.21      2.85 o 
  -5   5   3      193.29      184.22      6.29 o 
  -4   5   3     1685.70     1729.74     22.00 o 
  -3   5   3      431.82      482.32      7.21 o 
  -2   5   3      193.84      200.25      4.05 o 
  -1   5   3      267.82      246.93      4.58 o 
   0   5   3      564.53      607.22      7.14 o 
   1   5   3     2648.98     2670.05     41.75 o 
   2   5   3       45.43       33.93      1.34 o 
   3   5   3      496.81      466.60      6.96 o 
   4   5   3      113.77      112.61      2.74 o 
   5   5   3       39.33       30.09      1.78 o 
   6   5   3      220.52      182.19      6.05 o 
   7   5   3       14.03       20.74      2.07 o 
   8   5   3       14.34        9.62      2.54 o 
   9   5   3       18.18       20.57      2.77 o 
  10   5   3        0.18       -2.17      2.17 o 
  11   5   3       12.77       17.03      3.76 o 
 -11   6   3        0.61        2.23      3.36 o 
 -10   6   3       29.01       20.69      2.94 o 
  -9   6   3        2.31        1.59      1.82 o 
  -8   6   3        6.79        5.41      1.98 o 
  -7   6   3       12.60        9.39      1.88 o 
  -6   6   3      164.07      177.84      5.16 o 
  -5   6   3        6.85        4.66      2.09 o 
  -4   6   3      222.18      220.18      6.30 o 
  -3   6   3       14.16        9.94      1.20 o 
  -2   6   3     1245.31     1345.38     22.50 o 
  -1   6   3      293.10      281.67      5.16 o 
   0   6   3      529.21      512.55      6.24 o 
   1   6   3       10.71       12.17      0.77 o 
   2   6   3       37.66       62.82      2.36 o 
   3   6   3        0.14        1.47      0.73 o 
   4   6   3      905.89      869.90     11.29 o 
   5   6   3      441.29      476.62      7.01 o 
   6   6   3        0.48        1.54      1.52 o 
   7   6   3       83.32       63.30      3.46 o 
   8   6   3      128.58      123.31      4.70 o 
   9   6   3      218.56      215.04      6.67 o 
  10   6   3       25.21       22.37      4.27 o 
  11   6   3       40.07       46.90      5.36 o 
 -10   7   3       27.66       26.20      3.23 o 
  -9   7   3       11.32        6.64      2.90 o 
  -8   7   3       27.65       26.77      2.45 o 
  -7   7   3      326.36      312.93      7.71 o 
  -6   7   3       18.57       19.64      4.24 o 
  -5   7   3       37.67       32.66      3.16 o 
  -4   7   3        1.04        0.00      1.89 o 
  -3   7   3      876.77      893.75     16.72 o 
  -2   7   3      786.20      763.12     11.88 o 
  -1   7   3       39.15       32.25      2.00 o 
   0   7   3       67.17       55.83      1.53 o 
   1   7   3       70.28       62.19      2.34 o 
   2   7   3       89.60      104.16      2.76 o 
   3   7   3        0.17        3.08      1.39 o 
   4   7   3     1015.70      968.25     12.99 o 
   5   7   3        1.33        1.37      1.20 o 
   6   7   3      444.72      443.24      7.95 o 
   7   7   3      219.61      203.77      5.24 o 
   8   7   3       74.21       91.49      4.61 o 
   9   7   3       38.35       33.53      3.23 o 
  10   7   3       30.60       29.61      4.14 o 
 -10   8   3        1.83        0.16      2.67 o 
  -9   8   3        0.17       -2.14      2.16 o 
  -8   8   3       23.36       25.61      2.51 o 
  -7   8   3        7.07        9.68      1.78 o 
  -6   8   3        6.29        3.63      2.60 o 
  -5   8   3       67.95       60.01      3.47 o 
  -4   8   3       97.72       82.00      3.68 o 
  -3   8   3      186.86      158.13      4.58 o 
  -2   8   3      192.46      192.03      4.78 o 
  -1   8   3       67.37       67.30      1.90 o 
   0   8   3      129.12      132.71      2.55 o 
   1   8   3       92.47       76.65      2.81 o 
   2   8   3        0.00        0.31      0.99 o 
   3   8   3     1104.68     1086.90     14.40 o 
   4   8   3      165.78      163.42      4.79 o 
   5   8   3       31.13       34.51      2.45 o 
   6   8   3       93.50       83.58      3.49 o 
   7   8   3        4.98        5.70      2.21 o 
   8   8   3       37.81       50.64      3.53 o 
   9   8   3       47.29       67.93      5.05 o 
  10   8   3        0.18       -4.18      4.92 o 
  -9   9   3        1.24        0.32      2.49 o 
  -8   9   3       48.97       55.87      3.36 o 
  -7   9   3        9.40        6.18      2.90 o 
  -6   9   3       16.86        7.70      2.26 o 
  -5   9   3       28.03       22.16      2.77 o 
  -4   9   3      213.95      234.83      6.35 o 
  -3   9   3      114.19      103.19      4.01 o 
  -2   9   3       28.89       17.93      2.45 o 
  -1   9   3      367.85      352.76      8.93 o 
   0   9   3      156.69      146.45     10.12 o 
   1   9   3       29.61       21.80      6.17 o 
   2   9   3       30.07       25.53      2.25 o 
   3   9   3     1414.17     1344.36     28.89 o 
   4   9   3       33.69       29.76      2.91 o 
   5   9   3       31.50       29.41      3.99 o 
   6   9   3       27.60       29.88      2.21 o 
   7   9   3       53.27       55.50      4.66 o 
   8   9   3       13.53       19.46      3.23 o 
   9   9   3       12.65       14.31      3.83 o 
  -8  10   3        0.01       -0.92      1.84 o 
  -7  10   3       19.03        7.66      3.87 o 
  -6  10   3        0.35        2.95      2.42 o 
  -5  10   3        8.70       14.44      3.49 o 
  -4  10   3       13.06       14.17      2.51 o 
  -3  10   3        2.83        1.87      2.29 o 
  -2  10   3      345.58      338.05     17.50 o 
  -1  10   3        3.13        0.88      2.46 o 
   0  10   3      220.41      215.48     10.39 o 
   1  10   3       66.69       67.54      4.25 o 
   2  10   3       39.96       38.05      3.14 o 
   3  10   3      121.44      121.16      6.51 o 
   4  10   3      210.59      211.19      7.97 o 
   5  10   3      152.30      153.74      8.67 o 
   6  10   3        0.39        1.74      1.71 o 
   7  10   3       24.81       30.01      4.11 o 
   8  10   3      135.85      168.63      8.48 o 
  -8  11   3       35.36       46.92      6.15 o 
  -7  11   3        2.26        4.65      5.20 o 
  -6  11   3       81.70       85.45      4.70 o 
  -5  11   3       10.40        7.39      2.44 o 
  -4  11   3       21.52       20.74      4.05 o 
  -3  11   3       82.28       63.82      5.03 o 
  -2  11   3      145.62      141.91      5.46 o 
  -1  11   3       16.98        2.73      3.28 o 
   0  11   3       37.60       33.95      5.74 o 
   1  11   3      165.14      175.87      6.76 o 
   2  11   3        1.61       -0.15      2.10 o 
   3  11   3        7.20        8.22      2.39 o 
   4  11   3        4.20        3.10      2.19 o 
   5  11   3       11.14       13.49      2.37 o 
   6  11   3        6.18       15.91      2.18 o 
   7  11   3        9.06        9.59      2.78 o 
   8  11   3       15.02       18.21      3.37 o 
  -6  12   3       44.89       52.50      8.75 o 
  -5  12   3        0.01        0.27      3.48 o 
  -4  12   3       12.62       20.24      6.02 o 
  -3  12   3       32.27       35.83      9.02 o 
  -2  12   3        0.99        1.56      2.73 o 
  -1  12   3        4.64       11.35      3.02 o 
   0  12   3       14.27        8.75      2.71 o 
   1  12   3       69.79       73.93      5.03 o 
   2  12   3       10.89        5.94      2.63 o 
   3  12   3       27.93       34.28      3.54 o 
   4  12   3        0.61        0.00      1.96 o 
   5  12   3       35.26       39.37      3.42 o 
   6  12   3        0.05        4.61      2.46 o 
  -5  13   3       32.42       44.30      8.20 o 
  -4  13   3        0.03       -0.55      4.92 o 
  -3  13   3        5.35        8.63      2.39 o 
  -2  13   3        0.04        1.33      2.63 o 
  -1  13   3       28.99       33.76      3.94 o 
   0  13   3       49.47       40.24      4.25 o 
   1  13   3       18.04       20.85      3.66 o 
   2  13   3        0.85       -1.80      2.63 o 
   3  13   3       53.35       56.74      4.45 o 
   4  13   3        0.16        4.38      2.46 o 
   5  13   3        1.91        3.32      2.49 o 
  -3  14   3        0.40        2.46      2.81 o 
  -2  14   3       34.42       35.96      7.66 o 
  -1  14   3        6.12        6.24      3.27 o 
   0  14   3       16.45       16.87      3.66 o 
   1  14   3       79.91       83.30      5.76 o 
   2  14   3        4.74       12.40      3.42 o 
   3  14   3       37.71       38.82      9.02 o 
 -12   0   4      103.39      109.29      6.49 o 
 -11   0   4        0.03       -3.52      3.94 o 
 -10   0   4       21.45       17.00      3.29 o 
  -9   0   4      113.08       87.82      4.97 o 
  -8   0   4     1042.74     1060.69     20.40 o 
  -7   0   4       47.87       53.82      3.36 o 
  -6   0   4       37.82       53.48      3.04 o 
  -5   0   4      949.72      820.25     14.86 o 
  -4   0   4      623.55      644.77     13.91 o 
  -3   0   4      588.67      444.34      9.86 o 
  -2   0   4     5483.52     5682.23     84.08 o 
  -1   0   4    13840.03    13441.30    198.78 o 
   0   0   4     7320.43     7434.00    109.66 o 
   1   0   4    41573.90    37068.58   1426.49 o 
   2   0   4      652.10      811.04     11.54 o 
   3   0   4     1960.80     1684.22     23.14 o 
   4   0   4      412.57      488.41      8.05 o 
   5   0   4      196.26      232.97      4.48 o 
   6   0   4      257.55      245.21      5.58 o 
   7   0   4     1010.89     1017.55     16.37 o 
   8   0   4      171.46      148.60      4.94 o 
   9   0   4      713.81      698.34     13.15 o 
  10   0   4       15.61        7.29      3.44 o 
  11   0   4      220.56      250.94      8.98 o 
  12   0   4       31.36       29.59      8.75 o 
 -12   1   4        1.02       -0.55      2.14 o 
 -11   1   4        0.03        0.37      1.91 o 
 -10   1   4       79.61       83.72      5.63 o 
  -9   1   4       11.67        6.56      1.86 o 
  -8   1   4       10.36       17.22      2.02 o 
  -7   1   4      350.33      327.32      6.00 o 
  -6   1   4      149.35      176.96      3.85 o 
  -5   1   4      259.50      239.68      4.15 o 
  -4   1   4       81.24       54.68      3.38 o 
  -3   1   4       91.57      103.23      1.88 o 
  -2   1   4     4519.57     4788.64     50.27 o 
  -1   1   4     2747.35     2999.02     38.82 o 
   0   1   4      874.97      757.27      8.44 o 
   1   1   4       48.87       34.53      0.69 o 
   2   1   4     3117.29     2783.61     34.66 o 
   3   1   4      181.25      135.93      2.30 o 
   4   1   4        4.95        4.17      0.72 o 
   5   1   4       20.46       21.07      1.25 o 
   6   1   4        8.04       11.45      1.10 o 
   7   1   4      254.10      245.23      4.25 o 
   8   1   4      339.08      336.28      5.46 o 
   9   1   4      122.17      129.95      3.87 o 
  10   1   4       18.53       18.11      2.29 o 
  11   1   4       23.76       28.81      2.80 o 
  12   1   4       10.31       20.45      3.53 o 
 -12   2   4        3.81        5.43      3.44 o 
 -11   2   4        2.97        2.75      1.97 o 
 -10   2   4       12.24        8.94      2.23 o 
  -9   2   4      310.54      302.08      6.40 o 
  -8   2   4        0.64        3.99      1.72 o 
  -7   2   4       98.68       89.53      3.12 o 
  -6   2   4      837.01      828.73     11.95 o 
  -5   2   4     2608.55     2594.63     26.71 o 
  -4   2   4     3912.27     4169.71     41.55 o 
  -3   2   4     3049.41     3206.94     34.62 o 
  -2   2   4     8218.78     8151.49     86.06 o 
  -1   2   4     7442.37     7146.84     69.75 o 
   0   2   4     3886.47     3719.83     36.60 o 
   1   2   4      672.47      822.56      9.43 o 
   2   2   4     1890.01     2074.89     19.67 o 
   3   2   4      330.34      434.24      5.28 o 
   4   2   4      492.99      546.27      6.78 o 
   5   2   4        3.64        7.74      0.97 o 
   6   2   4      182.97      169.14      3.25 o 
   7   2   4       15.00       11.21      1.45 o 
   8   2   4      191.93      206.02      4.44 o 
   9   2   4        2.11       -0.93      1.56 o 
  10   2   4        2.26        0.84      1.72 o 
  11   2   4        9.90        3.81      3.04 o 
  12   2   4        0.29        3.75      4.38 o 
 -11   3   4       45.09       50.31      4.57 o 
 -10   3   4       37.04       41.67      2.99 o 
  -9   3   4       83.02       90.82      3.58 o 
  -8   3   4      484.50      425.47      7.44 o 
  -7   3   4        8.71        6.44      1.55 o 
  -6   3   4      197.66      190.49      5.23 o 
  -5   3   4     1710.10     1739.32     19.94 o 
  -4   3   4      913.24      987.97     10.90 o 
  -3   3   4      709.54      680.29      8.07 o 
  -2   3   4     1431.99     1330.92     16.56 o 
  -1   3   4      148.88       86.59      1.29 o 
   0   3   4     1735.92     1785.14     18.08 o 
   1   3   4     4739.36     4692.23     46.66 o 
   2   3   4     2856.11     2735.28     27.33 o 
   3   3   4     1174.74     1199.75     12.85 o 
   4   3   4      113.05       90.13      1.94 o 
   5   3   4      271.50      298.84      4.03 o 
   6   3   4        2.20        0.24      0.96 o 
   7   3   4      529.67      529.33      8.27 o 
   8   3   4      220.61      194.70      4.37 o 
   9   3   4        4.04        2.27      1.56 o 
  10   3   4        8.22        5.50      2.39 o 
  11   3   4       17.80       21.10      4.33 o 
 -11   4   4        1.39        1.43      3.27 o 
 -10   4   4       30.32       22.91      3.47 o 
  -9   4   4       10.39       14.49      2.61 o 
  -8   4   4       25.12       19.66      2.22 o 
  -7   4   4        2.04        1.27      1.39 o 
  -6   4   4      144.73      136.68      3.27 o 
  -5   4   4      126.61      124.51      2.50 o 
  -4   4   4       14.78        9.71      0.64 o 
  -3   4   4      535.59      560.65      8.59 o 
  -2   4   4      753.15      757.86     10.10 o 
  -1   4   4       29.27       45.51      1.63 o 
   0   4   4      147.51      225.05      3.23 o 
   1   4   4     1029.30      997.31     16.00 o 
   2   4   4     3147.62     3339.88     36.00 o 
   3   4   4     3535.16     3529.96     35.26 o 
   4   4   4      810.48      765.81     14.12 o 
   5   4   4      310.17      323.92      4.80 o 
   6   4   4       51.63       57.58      1.98 o 
   7   4   4       24.62       32.62      1.86 o 
   8   4   4        1.50       -1.34      1.63 o 
   9   4   4        3.48        2.78      2.08 o 
  10   4   4        4.09        1.73      2.64 o 
  11   4   4        4.35        8.81      3.54 o 
 -11   5   4       21.41       18.97      3.74 o 
 -10   5   4        0.20        2.35      2.38 o 
  -9   5   4        0.18       -1.48      2.08 o 
  -8   5   4       56.86       64.03      4.01 o 
  -7   5   4        3.40       -1.41      1.41 o 
  -6   5   4      151.67      170.68      3.98 o 
  -5   5   4       32.65       25.47      1.83 o 
  -4   5   4      575.05      547.60      8.44 o 
  -3   5   4      545.00      553.18      8.16 o 
  -2   5   4        2.54        1.35      0.75 o 
  -1   5   4       19.94       11.10      1.09 o 
   0   5   4     2556.79     2724.09     30.68 o 
   1   5   4      721.84      805.80     11.14 o 
   2   5   4        0.09        2.51      0.70 o 
   3   5   4      374.42      421.49      5.62 o 
   4   5   4       52.28       50.34      2.04 o 
   5   5   4       60.21       69.47      2.13 o 
   6   5   4      581.91      515.39      8.68 o 
   7   5   4        8.44        3.45      1.49 o 
   8   5   4        0.01        0.66      1.62 o 
   9   5   4        0.06       -0.44      1.93 o 
  10   5   4       15.01       15.00      7.66 o 
  11   5   4       10.95       15.84      4.65 o 
 -11   6   4       15.91       21.00      4.07 o 
 -10   6   4        9.87        8.87      2.65 o 
  -9   6   4       35.16       34.75      2.83 o 
  -8   6   4        0.12       -1.82      2.05 o 
  -7   6   4       20.66        9.28      3.35 o 
  -6   6   4      238.05      208.78      7.77 o 
  -5   6   4      357.51      358.54     10.90 o 
  -4   6   4       13.65        9.33      1.47 o 
  -3   6   4      176.40      157.08      3.81 o 
  -2   6   4      721.63      780.86     11.97 o 
  -1   6   4      832.71      853.29     10.96 o 
   0   6   4      759.09      913.69     12.15 o 
   1   6   4      444.93      539.02      6.68 o 
   2   6   4      205.20      217.82      3.94 o 
   3   6   4      606.00      616.67      8.79 o 
   4   6   4      601.12      563.75      8.47 o 
   5   6   4     1156.63     1077.42     16.78 o 
   6   6   4       75.41       65.00      2.78 o 
   7   6   4        4.14        3.81      1.64 o 
   8   6   4      172.72      166.43      6.09 o 
   9   6   4       34.38       39.02      3.70 o 
  10   6   4       20.72       24.86      4.38 o 
  11   6   4        5.93        5.55      3.81 o 
 -10   7   4        0.10       -2.49      2.49 o 
  -9   7   4        3.42        5.11      2.29 o 
  -8   7   4       24.34       23.43      2.47 o 
  -7   7   4        7.44        3.22      1.85 o 
  -6   7   4      153.44      140.64      4.71 o 
  -5   7   4       12.82       14.89      2.72 o 
  -4   7   4       16.50       24.25      2.72 o 
  -3   7   4       69.64       61.00      3.36 o 
  -2   7   4      185.01      213.28      4.74 o 
  -1   7   4       12.91       17.72      0.90 o 
   0   7   4        0.25       -0.20      0.72 o 
   1   7   4       29.86       27.05      1.88 o 
   2   7   4        3.31        8.05      2.54 o 
   3   7   4     1122.04     1106.36     14.63 o 
   4   7   4        0.78       -1.20      1.20 o 
   5   7   4      516.67      509.05     14.05 o 
   6   7   4      932.01      945.15     15.68 o 
   7   7   4      323.74      306.42      9.16 o 
   8   7   4      165.90      185.47     12.23 o 
   9   7   4       48.68       48.02      4.55 o 
  10   7   4        3.87        7.32      3.23 o 
 -10   8   4        2.41        2.81      2.94 o 
  -9   8   4        7.02        7.72      2.64 o 
  -8   8   4       27.88       25.13      2.56 o 
  -7   8   4        3.43        1.68      1.39 o 
  -6   8   4       60.72       54.63      4.31 o 
  -5   8   4        0.76        0.58      2.17 o 
  -4   8   4      125.60      110.43      5.81 o 
  -3   8   4      105.51      102.15      5.00 o 
  -2   8   4      264.20      254.70      6.72 o 
  -1   8   4      294.98      285.27      4.58 o 
   0   8   4       30.08       34.63      1.82 o 
   1   8   4       75.29       73.61      3.04 o 
   2   8   4       91.59      109.57      4.17 o 
   3   8   4      423.28      409.31      7.87 o 
   4   8   4      601.69      579.72     10.28 o 
   5   8   4       27.26       22.47      2.07 o 
   6   8   4       46.89       52.31      2.89 o 
   7   8   4       22.90       24.82      2.47 o 
   8   8   4       47.20       46.56      4.01 o 
   9   8   4       44.40       46.21      4.29 o 
  10   8   4        8.70       11.38      3.64 o 
  -9   9   4        2.11        2.27      2.59 o 
  -8   9   4        0.39       -0.64      1.77 o 
  -7   9   4        0.52       -0.65      3.12 o 
  -6   9   4       35.68       43.26      4.66 o 
  -5   9   4       16.22       11.22      2.44 o 
  -4   9   4        6.50        5.86      1.94 o 
  -3   9   4      144.87      143.58      4.70 o 
  -2   9   4      249.64      252.05      5.93 o 
  -1   9   4      363.99      343.29      8.93 o 
   0   9   4      105.96       93.91      5.47 o 
   1   9   4      140.30      147.52      7.11 o 
   2   9   4      282.83      290.63      7.08 o 
   3   9   4      198.01      193.66      7.98 o 
   4   9   4        0.25        2.86      1.62 o 
   5   9   4       89.51       77.57      3.24 o 
   6   9   4        6.26        6.67      1.73 o 
   7   9   4       46.16       53.06      3.45 o 
   8   9   4        2.47        2.19      6.56 o 
   9   9   4       28.55       35.53      4.65 o 
  -8  10   4       15.48       12.40      2.33 o 
  -7  10   4       53.10       63.54      5.03 o 
  -6  10   4      145.96      159.61      6.08 o 
  -5  10   4        2.83        3.75      2.16 o 
  -4  10   4       65.70       70.37      3.75 o 
  -3  10   4        0.25       -2.13      2.13 o 
  -2  10   4        3.06        2.19      3.83 o 
  -1  10   4      162.70      167.64      6.04 o 
   0  10   4       16.96       11.42      2.49 o 
   1  10   4      360.94      331.87      9.47 o 
   2  10   4      126.14      122.45      4.58 o 
   3  10   4       27.68       25.90      5.07 o 
   4  10   4       14.04       10.53      1.96 o 
   5  10   4        1.68        1.54      2.02 o 
   6  10   4       84.81       90.22      3.95 o 
   7  10   4        2.43        2.66      2.19 o 
   8  10   4       31.83       31.53      5.47 o 
  -7  11   4        0.33        6.40      3.81 o 
  -6  11   4       11.36       13.49      2.99 o 
  -5  11   4      111.65      115.52      5.98 o 
  -4  11   4        6.69        5.74      3.48 o 
  -3  11   4       15.96       17.50      5.47 o 
  -2  11   4        0.25        0.36      3.83 o 
  -1  11   4       50.65       45.04      3.54 o 
   0  11   4        5.92       10.12      2.71 o 
   1  11   4      386.15      366.36     10.63 o 
   2  11   4       14.35       18.01      3.02 o 
   3  11   4        0.07        0.73      4.38 o 
   4  11   4       40.03       33.63      2.77 o 
   5  11   4       29.05       34.60      2.51 o 
   6  11   4       93.84       82.97      4.81 o 
   7  11   4       42.87       48.64      5.53 o 
  -6  12   4      160.42      176.10     13.67 o 
  -5  12   4        1.62        2.73      5.47 o 
  -4  12   4        2.68        0.00      4.92 o 
  -3  12   4        1.30        1.28      1.96 o 
  -2  12   4       48.82       59.91      4.05 o 
  -1  12   4      264.79      259.53      8.79 o 
   0  12   4        4.11        5.43      4.65 o 
   1  12   4      108.79      104.74     10.66 o 
   2  12   4       15.30        9.95      2.88 o 
   3  12   4       10.51        7.88      2.73 o 
   4  12   4       13.35       18.24      2.81 o 
   5  12   4        0.05       -0.76      2.00 o 
   6  12   4        4.44        8.14      2.49 o 
  -5  13   4        1.34       -2.73      4.92 o 
  -4  13   4        1.83       -2.19      4.92 o 
  -3  13   4       16.86       19.69      6.02 o 
  -2  13   4       52.43       54.73      4.92 o 
  -1  13   4        0.33       -2.49      2.49 o 
   0  13   4        1.56       -0.69      2.88 o 
   1  13   4        1.46        3.52      4.65 o 
   2  13   4       17.34       17.79      3.42 o 
   3  13   4       48.99       59.48      7.38 o 
   4  13   4       65.55       78.81      5.05 o 
   5  13   4       30.99       30.24      3.42 o 
  -3  14   4        4.66        0.33      2.73 o 
  -2  14   4        2.78        4.99      3.14 o 
  -1  14   4       10.61        8.02      3.42 o 
   0  14   4        6.70        6.29      3.48 o 
   1  14   4        1.94       -0.39      3.27 o 
   2  14   4        0.05        2.19      3.27 o 
   3  14   4        0.54        1.25      3.14 o 
 -12   1   5        3.76        6.10      2.37 o 
 -11   1   5       61.54       61.79      4.21 o 
 -10   1   5        6.33        5.17      2.07 o 
  -9   1   5      155.43      147.86      4.42 o 
  -8   1   5       83.57       78.31      3.12 o 
  -7   1   5      469.92      424.16      7.10 o 
  -6   1   5      418.52      372.85      6.16 o 
  -5   1   5      326.73      332.15      5.23 o 
  -4   1   5      159.08      196.14      3.47 o 
  -3   1   5       86.49       86.01      3.02 o 
  -2   1   5     7390.93     7605.00     87.16 o 
  -1   1   5     5315.17     5242.05     67.53 o 
   0   1   5       25.16       29.88      1.80 o 
   1   1   5      287.26      286.52      3.25 o 
   2   1   5      207.63      221.91      6.15 o 
   3   1   5      217.28      201.80      3.05 o 
   4   1   5      308.44      328.31      4.58 o 
   5   1   5     1024.27     1077.94     12.26 o 
   6   1   5       26.12       24.89      1.92 o 
   7   1   5      150.50      154.92      3.80 o 
   8   1   5        0.01        0.00      1.44 o 
   9   1   5      152.15      167.90      4.66 o 
  10   1   5        8.15        8.21      2.24 o 
  11   1   5       75.37       82.80      3.92 o 
  12   1   5       17.58       19.56      3.86 o 
 -12   2   5       91.81      111.69      6.57 o 
 -11   2   5        0.00        1.94      2.45 o 
 -10   2   5      144.74      140.64      4.81 o 
  -9   2   5       16.50       18.91      2.25 o 
  -8   2   5     1780.20     1673.75     21.04 o 
  -7   2   5      821.04      792.99     11.19 o 
  -6   2   5       10.43       10.47      1.48 o 
  -5   2   5      715.63      781.18     10.70 o 
  -4   2   5       19.78       17.07      1.27 o 
  -3   2   5     2103.08     2194.97     24.10 o 
  -2   2   5     1161.86     1130.49     12.78 o 
  -1   2   5      386.00      464.90      6.09 o 
   0   2   5       39.21       50.26      2.86 o 
   1   2   5      582.94      572.82      7.53 o 
   2   2   5       29.11       23.97      1.53 o 
   3   2   5      199.93      204.25      3.30 o 
   4   2   5      265.94      260.74      4.39 o 
   5   2   5     1293.92     1328.50     14.75 o 
   6   2   5       98.27      118.40      2.94 o 
   7   2   5       17.40       18.08      2.25 o 
   8   2   5        0.42        0.20      1.48 o 
   9   2   5        9.98        6.53      1.83 o 
  10   2   5        0.08        2.53      1.96 o 
  11   2   5        7.06        5.54      2.97 o 
  12   2   5       37.11       45.35      9.30 o 
 -11   3   5       11.75        3.39      6.56 o 
 -10   3   5       42.52       37.38      2.91 o 
  -9   3   5       30.01       29.14      2.54 o 
  -8   3   5        0.50        1.27      1.60 o 
  -7   3   5       77.53       79.73      3.19 o 
  -6   3   5      284.38      265.15      5.32 o 
  -5   3   5      266.15      266.87      4.47 o 
  -4   3   5      184.16      217.07      4.91 o 
  -3   3   5       12.44       16.25      0.96 o 
  -2   3   5      832.97      752.82      8.20 o 
  -1   3   5      968.77      935.29      9.21 o 
   0   3   5     3291.22     3246.08     32.32 o 
   1   3   5      114.13      119.14      4.74 o 
   2   3   5      225.87      162.53      2.27 o 
   3   3   5     1000.93      971.91     10.00 o 
   4   3   5      487.90      466.36      5.94 o 
   5   3   5      214.07      259.50      4.21 o 
   6   3   5      263.80      269.08      4.53 o 
   7   3   5       56.25       48.88      3.14 o 
   8   3   5       32.48       26.92      2.14 o 
   9   3   5      206.50      213.27      5.14 o 
  10   3   5       39.36       41.49      3.67 o 
  11   3   5       17.51       19.10      4.33 o 
 -11   4   5        7.68        4.51      3.08 o 
 -10   4   5       60.06       59.32      4.18 o 
  -9   4   5       21.12       12.08      2.57 o 
  -8   4   5      108.86      115.00      6.39 o 
  -7   4   5      152.56      158.53      4.25 o 
  -6   4   5      354.82      347.42      5.82 o 
  -5   4   5      459.29      520.17      7.28 o 
  -4   4   5      722.06      731.38      8.96 o 
  -3   4   5      469.79      507.00      7.60 o 
  -2   4   5       93.14       80.27      2.13 o 
  -1   4   5     2019.91     1969.43     20.10 o 
   0   4   5     2908.05     3093.86     30.97 o 
   1   4   5      213.38      182.99      2.75 o 
   2   4   5      433.83      490.10      6.32 o 
   3   4   5      890.13     1012.14     11.05 o 
   4   4   5      304.57      300.98      5.00 o 
   5   4   5     1198.38     1252.53     15.19 o 
   6   4   5      423.39      394.94      5.93 o 
   7   4   5      265.20      231.91      4.81 o 
   8   4   5        0.97       -1.76      1.76 o 
   9   4   5      148.67      140.92      5.38 o 
  10   4   5       13.90       18.65      3.24 o 
  11   4   5        0.00        5.35      3.42 o 
 -11   5   5        5.33        2.87      3.06 o 
 -10   5   5        2.40        5.78      2.85 o 
  -9   5   5        1.58       -0.55      1.96 o 
  -8   5   5       34.55       37.75      4.00 o 
  -7   5   5      265.74      232.98      5.74 o 
  -6   5   5       45.78       53.12      2.36 o 
  -5   5   5      630.47      577.99      7.64 o 
  -4   5   5        6.64        5.18      1.27 o 
  -3   5   5     1211.06     1327.71     17.18 o 
  -2   5   5        3.96        3.12      0.85 o 
  -1   5   5       15.35       18.79      0.86 o 
   0   5   5       50.42       62.57      1.37 o 
   1   5   5        0.01        1.53      0.59 o 
   2   5   5      427.91      464.39      5.51 o 
   3   5   5      232.56      267.16      3.96 o 
   4   5   5      142.41      141.23      3.55 o 
   5   5   5        3.71        5.44      1.13 o 
   6   5   5       65.08       57.91      5.03 o 
   7   5   5       22.68       22.40      2.60 o 
   8   5   5        8.17        4.21      2.22 o 
   9   5   5        4.46        2.81      2.39 o 
  10   5   5       30.74       29.47      4.14 o 
  11   5   5       11.64        9.30      3.94 o 
 -11   6   5        0.06       -1.57      2.75 o 
 -10   6   5       36.24       46.86      3.91 o 
  -9   6   5        0.31       -1.57      2.30 o 
  -8   6   5       11.92       11.50      3.23 o 
  -7   6   5      236.23      216.55      9.02 o 
  -6   6   5      626.89      546.50     11.21 o 
  -5   6   5      354.37      336.48      7.23 o 
  -4   6   5       45.79       54.61      2.61 o 
  -3   6   5      219.03      219.90      5.85 o 
  -2   6   5      378.84      370.52      6.72 o 
  -1   6   5       86.89       73.97      1.71 o 
   0   6   5      200.53      227.23      3.52 o 
   1   6   5       67.04       67.58      1.66 o 
   2   6   5      186.80      200.79      5.71 o 
   3   6   5      536.77      592.49      8.68 o 
   4   6   5       23.57       21.22      1.62 o 
   5   6   5     1509.06     1472.02     19.75 o 
   6   6   5        3.88        9.43      1.93 o 
   7   6   5      113.63      114.78      4.89 o 
   8   6   5      172.27      160.11      8.35 o 
   9   6   5        9.90       12.73      4.74 o 
  10   6   5        3.25        2.73      3.14 o 
  11   6   5       46.94       43.36      8.20 o 
 -10   7   5        0.80       -2.44      2.44 o 
  -9   7   5       49.77       51.03      3.65 o 
  -8   7   5       15.06       18.32      2.68 o 
  -7   7   5        6.16       -0.23      1.82 o 
  -6   7   5       47.87       48.85      2.53 o 
  -5   7   5       45.93       48.54      3.67 o 
  -4   7   5      157.56      150.75      5.57 o 
  -3   7   5        2.61        3.83      1.17 o 
  -2   7   5       83.09       96.80      2.94 o 
  -1   7   5        2.86        5.14      0.82 o 
   0   7   5      539.18      550.00      7.80 o 
   1   7   5      214.58      226.75      3.92 o 
   2   7   5      466.38      460.68      8.21 o 
   3   7   5      374.40      379.63      8.65 o 
   4   7   5      127.62      124.90      3.79 o 
   5   7   5      767.33      728.52     13.89 o 
   6   7   5        3.42       10.87      2.68 o 
   7   7   5      132.89      121.04      4.67 o 
   8   7   5        0.34        3.13      2.39 o 
   9   7   5       52.65       63.06      5.05 o 
  10   7   5       23.27       29.17      4.45 o 
 -10   8   5        0.56        2.35      2.98 o 
  -9   8   5       15.62       13.96      2.90 o 
  -8   8   5        3.10        1.92      2.00 o 
  -7   8   5        0.11       -1.45      1.45 o 
  -6   8   5      102.16       95.28      5.26 o 
  -5   8   5      101.58       97.12      5.03 o 
  -4   8   5      115.22      122.92      8.09 o 
  -3   8   5        0.57       -0.07      1.77 o 
  -2   8   5      195.54      188.63      5.67 o 
  -1   8   5       34.15       34.11      1.38 o 
   0   8   5       17.23       13.59      1.67 o 
   1   8   5        0.23        0.43      1.35 o 
   2   8   5        2.19        8.58      1.82 o 
   3   8   5      122.87      148.96      5.68 o 
   4   8   5       82.86       93.64      3.71 o 
   5   8   5      171.96      161.45      4.81 o 
   6   8   5        0.65       -2.22      3.39 o 
   7   8   5       16.94       16.11      2.41 o 
   8   8   5       13.88       19.07      2.95 o 
   9   8   5       16.86       18.03      4.38 o 
  10   8   5        0.08        4.19      3.28 o 
  -9   9   5        3.41        6.54      2.60 o 
  -8   9   5        9.29       10.29      2.14 o 
  -7   9   5      135.41      126.99      5.65 o 
  -6   9   5        0.80        2.19      2.53 o 
  -5   9   5        3.68        1.82      2.53 o 
  -4   9   5      231.74      231.56      7.36 o 
  -3   9   5      186.29      194.33      6.39 o 
  -2   9   5      318.71      304.93      6.05 o 
  -1   9   5       10.00        2.08      4.92 o 
   0   9   5      148.23      151.90      5.76 o 
   1   9   5       75.46       81.86      3.67 o 
   2   9   5       13.18       24.44      2.49 o 
   3   9   5        1.05        1.38      3.41 o 
   4   9   5      423.77      402.38      8.24 o 
   5   9   5       49.82       47.49      2.80 o 
   6   9   5       67.56       64.60      3.48 o 
   7   9   5      111.59      112.03      4.63 o 
   8   9   5        4.56        5.80      2.73 o 
   9   9   5        9.23       15.01      6.29 o 
  -8  10   5        0.56        7.49      2.33 o 
  -7  10   5        1.45       -0.63      2.90 o 
  -6  10   5       35.89       37.63      3.41 o 
  -5  10   5       40.12       54.69      3.68 o 
  -4  10   5       50.25       44.47      3.19 o 
  -3  10   5        9.07        9.55      3.27 o 
  -2  10   5        0.49        0.00      1.47 o 
  -1  10   5      134.26      116.03     12.85 o 
   0  10   5        0.05        2.54      2.19 o 
   1  10   5      300.78      299.70     12.58 o 
   2  10   5       77.30       72.42      7.01 o 
   3  10   5      459.25      433.33      9.66 o 
   4  10   5       71.67       71.21      3.64 o 
   5  10   5       59.43       62.53      3.21 o 
   6  10   5        0.68        2.52      1.75 o 
   7  10   5        4.68        4.87      3.60 o 
   8  10   5       44.15       56.54      4.64 o 
  -7  11   5       16.46       14.72      4.43 o 
  -6  11   5        8.00       16.87      3.05 o 
  -5  11   5       21.74       17.31      4.43 o 
  -4  11   5       34.62       28.99      6.02 o 
  -3  11   5        0.00        2.73      3.83 o 
  -2  11   5      135.67      131.94      6.84 o 
  -1  11   5      109.14      114.19      5.52 o 
   0  11   5       34.02       33.36      4.92 o 
   1  11   5      146.28      139.88      6.37 o 
   2  11   5       36.58       30.29      3.27 o 
   3  11   5       37.46       31.21      3.28 o 
   4  11   5       74.18       64.35      3.64 o 
   5  11   5        1.29        3.28      1.79 o 
   6  11   5        4.94        9.03      2.27 o 
   7  11   5        3.65        3.92      3.37 o 
  -6  12   5        0.11        6.56      6.02 o 
  -5  12   5        8.60        7.66      5.47 o 
  -4  12   5       11.57        8.20      5.47 o 
  -3  12   5        0.20       -0.36      1.96 o 
  -2  12   5        3.74        5.16      4.92 o 
  -1  12   5       15.19       16.95      4.92 o 
   0  12   5       52.93       62.80      7.38 o 
   1  12   5       15.88       13.37      2.88 o 
   2  12   5       54.23       63.54      4.59 o 
   3  12   5        8.18       10.94      2.73 o 
   4  12   5        0.63        0.98      2.39 o 
   5  12   5       21.95       23.96      2.94 o 
   6  12   5       45.44       42.23      3.91 o 
  -5  13   5        1.22       -3.28      5.47 o 
  -4  13   5        0.06       -0.55      4.92 o 
  -3  13   5        0.14        1.41      2.39 o 
  -2  13   5       13.01        7.11      4.92 o 
  -1  13   5        1.14       -0.11      2.88 o 
   0  13   5       49.55       42.18      6.29 o 
   1  13   5       36.76       38.79      4.20 o 
   2  13   5        1.15       -0.17      2.49 o 
   3  13   5        4.47        9.07      3.14 o 
   4  13   5        0.45        0.59      4.92 o 
   5  13   5        0.01        0.79      3.01 o 
  -2  14   5        1.44        1.33      3.02 o 
  -1  14   5      174.65      221.08      9.03 o 
   0  14   5        5.13        1.22      3.27 o 
   1  14   5       20.67       23.21      5.20 o 
   2  14   5       80.69      103.21      6.54 o 
 -12   0   6        0.22        0.35      4.20 o 
 -11   0   6       36.64       57.14      5.76 o 
 -10   0   6        6.94       -0.07      2.72 o 
  -9   0   6      163.12      155.62      6.50 o 
  -8   0   6        4.41        3.72      2.32 o 
  -7   0   6      173.04      155.24      5.61 o 
  -6   0   6      336.95      293.57      8.02 o 
  -5   0   6     1286.31     1196.00     24.92 o 
  -4   0   6     1507.93     1447.38     28.79 o 
  -3   0   6      302.94      257.77      5.35 o 
  -2   0   6     1509.94     1474.90     23.62 o 
  -1   0   6     3857.03     3826.08     57.14 o 
   0   0   6     1346.71     1194.61     18.62 o 
   1   0   6     1648.33     1235.25     36.66 o 
   2   0   6      250.99      306.58      5.18 o 
   3   0   6     1183.26     1121.55     18.50 o 
   4   0   6       10.39       16.22      1.33 o 
   5   0   6      118.59      115.58      3.41 o 
   6   0   6      260.86      283.56      7.21 o 
   7   0   6      288.54      294.80     10.83 o 
   8   0   6        3.29       -0.04      1.98 o 
   9   0   6      123.22      126.39      5.95 o 
  10   0   6        0.77        1.49      3.00 o 
  11   0   6        1.73        2.88      3.01 o 
  12   0   6        2.26       -1.73      3.66 o 
 -12   1   6        0.74        0.63      2.82 o 
 -11   1   6        4.34        1.41      2.76 o 
 -10   1   6       53.27       58.08      3.36 o 
  -9   1   6       43.42       45.77      2.87 o 
  -8   1   6       53.11       51.57      2.66 o 
  -7   1   6      154.35      157.91      4.08 o 
  -6   1   6      206.51      195.35      5.13 o 
  -5   1   6     1479.94     1422.42     16.81 o 
  -4   1   6      555.77      563.11      7.44 o 
  -3   1   6       49.02       35.31      1.61 o 
  -2   1   6      302.14      302.93      6.62 o 
  -1   1   6     4865.80     4784.03     61.93 o 
   0   1   6     3029.04     2726.72     29.02 o 
   1   1   6     2424.70     2231.63     22.37 o 
   2   1   6      512.83      693.58      7.26 o 
   3   1   6      873.45      870.56     10.59 o 
   4   1   6       31.83       32.06      1.32 o 
   5   1   6      157.38      171.96      3.26 o 
   6   1   6        2.53        3.09      1.15 o 
   7   1   6        8.66        6.83      1.44 o 
   8   1   6       95.04      101.41      3.46 o 
   9   1   6        9.34        7.69      1.90 o 
  10   1   6        1.37        0.75      1.78 o 
  11   1   6       20.02       26.54      2.84 o 
  12   1   6       13.97       29.73      5.85 o 
 -11   2   6        5.31        1.24      2.54 o 
 -10   2   6        7.09        5.19      2.15 o 
  -9   2   6       41.00       47.85      3.18 o 
  -8   2   6      220.68      227.29      7.58 o 
  -7   2   6      785.41      787.99     12.05 o 
  -6   2   6        0.01        0.48      1.25 o 
  -5   2   6       31.47       35.18      1.50 o 
  -4   2   6      839.67      756.05      8.76 o 
  -3   2   6       14.34       11.04      1.06 o 
  -2   2   6      450.97      467.25      8.53 o 
  -1   2   6      422.90      593.92      6.54 o 
   0   2   6      192.70      217.37      3.47 o 
   1   2   6      950.20      884.47     10.12 o 
   2   2   6     2710.36     3012.35     30.55 o 
   3   2   6      100.43      105.03      2.29 o 
   4   2   6      600.02      620.08      7.54 o 
   5   2   6       14.14       10.05      0.96 o 
   6   2   6      707.66      731.25      9.26 o 
   7   2   6      240.37      254.36      5.08 o 
   8   2   6       26.63       28.24      2.22 o 
   9   2   6      153.22      173.98      4.79 o 
  10   2   6       45.18       42.40      2.89 o 
  11   2   6        0.67       -3.09      3.09 o 
 -11   3   6       41.39       36.32      4.96 o 
 -10   3   6      246.51      252.25      6.90 o 
  -9   3   6      303.61      276.12      6.10 o 
  -8   3   6       90.00       96.31      3.50 o 
  -7   3   6      774.62      686.33     10.86 o 
  -6   3   6      608.29      610.45      9.55 o 
  -5   3   6      191.13      203.67      3.82 o 
  -4   3   6     1318.87     1478.52     15.75 o 
  -3   3   6      771.04      820.93      9.84 o 
  -2   3   6      451.17      426.19      5.06 o 
  -1   3   6      427.31      410.90      4.80 o 
   0   3   6        4.42        3.32      0.45 o 
   1   3   6       18.34       47.26      1.70 o 
   2   3   6       30.17       36.32      1.42 o 
   3   3   6      962.21     1105.67     11.26 o 
   4   3   6        4.68        6.88      0.91 o 
   5   3   6       53.93       39.22      1.62 o 
   6   3   6        1.24        0.48      1.02 o 
   7   3   6       26.56       22.76      1.86 o 
   8   3   6       15.50       11.78      2.04 o 
   9   3   6        9.06        5.20      1.89 o 
  10   3   6       79.67       76.27      7.03 o 
  11   3   6       17.51       23.84      4.59 o 
 -11   4   6        0.03        0.16      4.92 o 
 -10   4   6       10.33        9.63      2.85 o 
  -9   4   6       45.14       30.57      2.82 o 
  -8   4   6       36.42       37.53      4.34 o 
  -7   4   6        0.86        0.62      1.37 o 
  -6   4   6        3.82        1.38      1.17 o 
  -5   4   6       77.25       90.61      2.51 o 
  -4   4   6      132.13      108.51      2.30 o 
  -3   4   6        1.93        5.59      0.73 o 
  -2   4   6       80.92       71.12      1.55 o 
  -1   4   6      337.81      468.27      5.12 o 
   0   4   6      107.90       65.80      1.72 o 
   1   4   6      360.50      326.29      5.51 o 
   2   4   6     1222.45     1446.76     16.48 o 
   3   4   6      215.13      197.38      3.31 o 
   4   4   6     1114.17     1099.11     11.52 o 
   5   4   6        0.88        1.37      0.90 o 
   6   4   6       18.27        7.19      1.29 o 
   7   4   6       44.38       37.45      2.37 o 
   8   4   6        0.19       -1.81      1.81 o 
   9   4   6       81.79       68.44      4.57 o 
  10   4   6       47.48       50.19      4.30 o 
  11   4   6        9.54       12.34      3.94 o 
 -11   5   6       15.14        6.72      3.29 o 
 -10   5   6        4.98        6.31      2.72 o 
  -9   5   6       10.80       11.01      3.08 o 
  -8   5   6       16.22       11.44      2.55 o 
  -7   5   6       34.49       33.23      4.34 o 
  -6   5   6      210.30      210.51      6.24 o 
  -5   5   6      201.33      214.12      4.89 o 
  -4   5   6      475.50      493.56      6.13 o 
  -3   5   6      651.88      636.33      9.30 o 
  -2   5   6     1162.60     1341.88     14.07 o 
  -1   5   6       77.09       88.58      1.87 o 
   0   5   6      161.51      153.53      2.89 o 
   1   5   6     1781.85     1917.92     21.96 o 
   2   5   6      432.75      549.97      7.74 o 
   3   5   6       10.90        8.29      0.73 o 
   4   5   6       97.08       68.99      2.26 o 
   5   5   6      151.54      153.60      3.40 o 
   6   5   6       99.63      108.30      4.42 o 
   7   5   6      155.85      152.43      5.91 o 
   8   5   6       16.53       13.51      2.78 o 
   9   5   6       16.47       17.68      3.57 o 
  10   5   6       76.36       83.56      6.04 o 
  11   5   6        0.92        5.47      3.83 o 
 -10   6   6       11.13        4.06      4.92 o 
  -9   6   6        0.17        0.04      2.49 o 
  -8   6   6       32.98       51.31      3.67 o 
  -7   6   6        6.75        8.35      2.15 o 
  -6   6   6       10.87       11.40      1.82 o 
  -5   6   6       27.43       25.60      1.35 o 
  -4   6   6       94.40       82.58      3.22 o 
  -3   6   6       89.37       79.59      2.81 o 
  -2   6   6        9.56       14.77      0.86 o 
  -1   6   6      466.65      474.49      6.10 o 
   0   6   6     1730.81     1767.07     34.53 o 
   1   6   6       56.39       89.23      2.45 o 
   2   6   6      172.40      177.79      4.16 o 
   3   6   6       90.19      103.68      2.95 o 
   4   6   6     1235.30     1225.75     16.58 o 
   5   6   6      808.54      794.29     20.50 o 
   6   6   6      553.09      538.72     10.34 o 
   7   6   6       36.76       33.05      2.90 o 
   8   6   6       28.71       22.83      3.13 o 
   9   6   6        8.20        8.09      3.76 o 
  10   6   6       49.51       51.43      5.05 o 
 -10   7   6       13.70       14.66      3.29 o 
  -9   7   6       17.26       24.06      3.45 o 
  -8   7   6       37.18       37.61      3.39 o 
  -7   7   6        0.83       -1.74      1.74 o 
  -6   7   6       20.25       17.56      1.97 o 
  -5   7   6      453.05      422.66     10.62 o 
  -4   7   6      131.22      132.46      5.26 o 
  -3   7   6       63.23       59.57      2.61 o 
  -2   7   6       90.42       86.98      2.17 o 
  -1   7   6        0.69        1.37      0.80 o 
   0   7   6       83.01       91.79      2.47 o 
   1   7   6      570.89      596.23      9.34 o 
   2   7   6      148.59      137.73      4.26 o 
   3   7   6       99.74       72.79      5.53 o 
   4   7   6       13.97       10.62      1.89 o 
   5   7   6       74.31       78.98      4.42 o 
   6   7   6      448.58      450.70      9.34 o 
   7   7   6       59.53       60.30      3.40 o 
   8   7   6        0.04       -2.22      2.22 o 
   9   7   6       10.04       11.17      3.31 o 
  10   7   6        3.34        6.54     10.12 o 
 -10   8   6       83.69       95.16      7.66 o 
  -9   8   6       32.89       34.62      3.40 o 
  -8   8   6        1.64        2.10      2.27 o 
  -7   8   6       36.67       31.73      3.09 o 
  -6   8   6        7.86       10.50      1.74 o 
  -5   8   6      317.38      294.33      8.63 o 
  -4   8   6      539.13      478.94     11.26 o 
  -3   8   6       99.45       87.42      4.20 o 
  -2   8   6       21.19       17.41      1.36 o 
  -1   8   6       26.00       33.37      1.63 o 
   0   8   6       24.54       27.92      2.09 o 
   1   8   6       70.73       73.50      3.53 o 
   2   8   6       17.10       16.88      2.09 o 
   3   8   6       40.97       36.18      2.50 o 
   4   8   6      930.99      909.92     14.95 o 
   5   8   6       17.65       15.40      2.00 o 
   6   8   6       40.75       42.90      3.25 o 
   7   8   6        0.45        0.41      1.90 o 
   8   8   6        0.68       -1.65      2.03 o 
   9   8   6       33.48       48.08      4.64 o 
  10   8   6       35.10       36.64      5.47 o 
  -9   9   6       11.02       23.24      3.68 o 
  -8   9   6       51.08       60.59      3.59 o 
  -7   9   6        9.49       12.13      2.30 o 
  -6   9   6       41.45       33.73      3.89 o 
  -5   9   6        9.04       12.67      2.94 o 
  -4   9   6        0.29       -0.92      2.09 o 
  -3   9   6      530.54      543.91     11.99 o 
  -2   9   6      269.42      277.26      5.77 o 
  -1   9   6      514.65      502.24     12.07 o 
   0   9   6        7.41        7.21      2.10 o 
   1   9   6      388.58      398.74      9.94 o 
   2   9   6      301.31      323.64     10.66 o 
   3   9   6       30.30       33.33      3.09 o 
   4   9   6        0.39        2.92      1.66 o 
   5   9   6       22.57       26.08      2.42 o 
   6   9   6      238.41      256.87      6.78 o 
   7   9   6       32.84       35.47      3.14 o 
   8   9   6        2.95        1.20      3.28 o 
   9   9   6        0.00        0.19      4.92 o 
  -8  10   6       32.45       51.05      7.56 o 
  -7  10   6       10.50       20.05      3.65 o 
  -6  10   6       31.17       35.47      3.45 o 
  -5  10   6        3.37        1.28      2.53 o 
  -4  10   6      122.13      120.18      6.48 o 
  -3  10   6       72.52       95.71      8.75 o 
  -2  10   6        2.32       -1.64      1.82 o 
  -1  10   6       28.58       20.21      2.63 o 
   0  10   6       20.01       21.85      2.88 o 
   1  10   6      310.79      279.45      8.69 o 
   2  10   6      147.13      139.18      4.99 o 
   3  10   6       19.83       14.50      2.32 o 
   4  10   6        3.64        2.19      1.93 o 
   5  10   6        0.82        0.46      1.68 o 
   6  10   6       78.45       69.37      3.95 o 
   7  10   6        1.96        7.35      2.49 o 
   8  10   6       38.14       41.69      4.22 o 
  -7  11   6       80.69       90.96      7.15 o 
  -6  11   6        5.41        3.79      2.90 o 
  -5  11   6       20.21       16.41      6.02 o 
  -4  11   6      113.88      106.65      9.84 o 
  -3  11   6        0.15        2.73      1.54 o 
  -2  11   6       74.29       75.29      4.45 o 
  -1  11   6        0.01       -2.10      2.10 o 
   0  11   6        2.33        1.64      2.32 o 
   1  11   6       48.41       47.58      5.47 o 
   2  11   6        0.19        1.55      2.73 o 
   3  11   6       18.25       14.90      2.73 o 
   4  11   6       32.61       36.87      2.90 o 
   5  11   6        1.71       -0.82      1.79 o 
   6  11   6       16.46       15.39      4.37 o 
   7  11   6        5.78       12.03      3.22 o 
  -6  12   6       55.83       50.32      8.75 o 
  -5  12   6       10.08       12.58      6.02 o 
  -4  12   6       25.39       34.46      7.11 o 
  -3  12   6       15.54       16.22      2.45 o 
  -2  12   6        2.35        2.40      3.83 o 
  -1  12   6      133.62      145.07      6.54 o 
   0  12   6        5.86        7.66      4.38 o 
   1  12   6       45.05       38.24      7.66 o 
   2  12   6       96.00       90.82      5.37 o 
   3  12   6       26.82       31.05      3.54 o 
   4  12   6       32.56       34.98      3.73 o 
   5  12   6        3.86       -0.86      2.39 o 
   6  12   6       12.35        8.91      2.88 o 
  -5  13   6       43.53       55.24      8.75 o 
  -4  13   6        3.31        2.73      5.47 o 
  -3  13   6       11.56       13.28      2.88 o 
  -2  13   6       25.29       30.75      7.38 o 
  -1  13   6       51.69       53.60      7.11 o 
   0  13   6        1.50       -1.64      2.71 o 
   1  13   6        0.06       -1.98      2.73 o 
   2  13   6       14.28       11.00      3.14 o 
   3  13   6        6.38       10.71      4.38 o 
   4  13   6       15.56       20.63      3.64 o 
   5  13   6       52.07       69.50      6.29 o 
  -2  14   6       66.70       70.01      5.25 o 
  -1  14   6       24.40       38.03      7.66 o 
   0  14   6        3.71        0.55      3.09 o 
   1  14   6       35.07       42.90      6.02 o 
   2  14   6      134.01      160.13      7.86 o 
 -11   1   7        0.01       -2.09      2.48 o 
 -10   1   7       23.67       30.07      2.75 o 
  -9   1   7      284.99      269.96      6.16 o 
  -8   1   7       18.21       22.03      2.15 o 
  -7   1   7       43.32       45.26      2.44 o 
  -6   1   7       37.91       47.57      2.31 o 
  -5   1   7      103.40       90.24      2.52 o 
  -4   1   7      362.37      417.66      9.65 o 
  -3   1   7        5.26       17.01      1.15 o 
  -2   1   7     1295.72     1349.35     17.30 o 
  -1   1   7      756.85      739.01      9.43 o 
   0   1   7       54.30       55.59      1.55 o 
   1   1   7      387.20      353.96      5.01 o 
   2   1   7      439.82      529.59      5.84 o 
   3   1   7      211.65      238.26      3.35 o 
   4   1   7        2.53        4.68      0.77 o 
   5   1   7      185.00      189.64      3.47 o 
   6   1   7      167.19      181.18      4.28 o 
   7   1   7      225.57      219.11      4.74 o 
   8   1   7        4.92        1.74      1.53 o 
   9   1   7        3.61        5.59      1.90 o 
  10   1   7       12.68       10.56      2.18 o 
  11   1   7        5.61        5.94      2.51 o 
 -11   2   7        0.07       -0.25      2.54 o 
 -10   2   7      129.28      115.79      4.46 o 
  -9   2   7       90.77       79.60      3.47 o 
  -8   2   7      287.26      274.76      5.87 o 
  -7   2   7       42.18       42.15      2.55 o 
  -6   2   7       11.38        8.38      1.54 o 
  -5   2   7     1553.76     1525.74     18.04 o 
  -4   2   7      158.46      157.38      3.21 o 
  -3   2   7       64.10       52.77      1.46 o 
  -2   2   7      193.37      202.66      3.20 o 
  -1   2   7      559.21      589.77      8.89 o 
   0   2   7     5288.20     5137.95     59.38 o 
   1   2   7     2576.17     2762.62     43.25 o 
   2   2   7     3586.28     3647.58     34.47 o 
   3   2   7     3261.09     3442.21     35.16 o 
   4   2   7      755.50      787.82      9.28 o 
   5   2   7        9.24        9.57      0.95 o 
   6   2   7       12.22       13.85      1.48 o 
   7   2   7      124.19      137.11      3.73 o 
   8   2   7       20.44       21.49      2.02 o 
   9   2   7       54.49       55.34      2.91 o 
  10   2   7        0.20        0.89      2.84 o 
  11   2   7        0.07        0.12      3.42 o 
 -11   3   7        7.52        6.64      6.29 o 
 -10   3   7        6.32        2.64      2.76 o 
  -9   3   7       21.39       17.10      3.30 o 
  -8   3   7        1.11        1.06      1.60 o 
  -7   3   7        3.76        3.59      1.70 o 
  -6   3   7      242.13      226.36      4.97 o 
  -5   3   7       15.11       13.66      1.75 o 
  -4   3   7       76.08       96.40      3.07 o 
  -3   3   7     1027.51     1040.43     11.36 o 
  -2   3   7       59.72       59.91      1.51 o 
  -1   3   7       12.97       16.91      0.76 o 
   0   3   7     2245.15     2309.25     25.18 o 
   1   3   7      718.80      786.59     11.47 o 
   2   3   7       15.29        5.73      0.82 o 
   3   3   7     2192.35     2427.48     27.48 o 
   4   3   7      702.62      799.16     10.19 o 
   5   3   7      126.27      136.26      2.96 o 
   6   3   7      140.06      132.41      3.15 o 
   7   3   7      606.15      626.44      9.36 o 
   8   3   7        7.49        8.96      1.64 o 
   9   3   7       11.70       13.54      2.38 o 
  10   3   7       26.20       20.70      3.44 o 
  11   3   7      103.57      115.14      7.75 o 
 -11   4   7        1.59        3.52      3.73 o 
 -10   4   7       29.20       23.51      3.64 o 
  -9   4   7        3.97        2.77      1.96 o 
  -8   4   7      161.38      150.69      5.53 o 
  -7   4   7      341.76      332.59      6.63 o 
  -6   4   7       51.60       52.03      2.45 o 
  -5   4   7        1.50        0.60      0.94 o 
  -4   4   7      236.95      296.66      5.82 o 
  -3   4   7     3236.67     3327.40     33.46 o 
  -2   4   7     2564.44     2645.95     26.71 o 
  -1   4   7     1215.20     1333.73     13.92 o 
   0   4   7     1663.48     1737.62     19.23 o 
   1   4   7     1081.76     1245.90     27.08 o 
   2   4   7       94.09       96.47      2.53 o 
   3   4   7     1765.31     1960.89     19.16 o 
   4   4   7      422.48      400.54      5.57 o 
   5   4   7       22.08       30.19      1.65 o 
   6   4   7      135.68      160.66      5.77 o 
   7   4   7      109.50      105.78      3.69 o 
   8   4   7      163.84      168.97      6.35 o 
   9   4   7       24.99       22.58      3.17 o 
  10   4   7        3.49        6.02      3.48 o 
  11   4   7       36.65       43.75      5.25 o 
 -11   5   7        4.02        5.23      3.94 o 
 -10   5   7       15.32       13.50      4.38 o 
  -9   5   7        0.84       -1.51      2.19 o 
  -8   5   7       23.70       20.66      2.90 o 
  -7   5   7       44.66       43.62      2.82 o 
  -6   5   7       65.91       60.33      3.13 o 
  -5   5   7       67.88       62.26      2.18 o 
  -4   5   7        2.85        7.09      0.86 o 
  -3   5   7      971.05      994.39     10.97 o 
  -2   5   7        2.08        6.74      0.80 o 
  -1   5   7       16.99       17.69      0.99 o 
   0   5   7      474.52      504.76      6.63 o 
   1   5   7      279.82      293.55      5.31 o 
   2   5   7      249.36      225.64      4.00 o 
   3   5   7       25.48       18.77      0.97 o 
   4   5   7      155.39      153.64      3.14 o 
   5   5   7        2.01        1.98      1.14 o 
   6   5   7      883.91      850.01     16.56 o 
   7   5   7      863.12      823.57     16.81 o 
   8   5   7       90.85      104.77      5.11 o 
   9   5   7        1.43        0.34      2.76 o 
  10   5   7       12.20       19.16      9.02 o 
  11   5   7        3.71        7.60      7.11 o 
 -10   6   7       21.52       18.63      3.80 o 
  -9   6   7        2.22        0.66      2.99 o 
  -8   6   7        4.17        2.91      2.15 o 
  -7   6   7        0.72       -2.52      2.52 o 
  -6   6   7        5.75        6.02      1.64 o 
  -5   6   7      248.70      232.42      7.22 o 
  -4   6   7        6.88        6.14      0.90 o 
  -3   6   7       88.30       96.88      2.81 o 
  -2   6   7        0.17        0.27      0.94 o 
  -1   6   7       49.92       56.94      1.79 o 
   0   6   7      606.94      648.55      8.10 o 
   1   6   7      778.55      772.75     11.97 o 
   2   6   7      634.72      649.95     10.12 o 
   3   6   7     1111.30     1157.95     15.51 o 
   4   6   7       10.34       16.79      3.55 o 
   5   6   7      562.23      550.44     10.24 o 
   6   6   7       17.94       23.05      3.02 o 
   7   6   7       27.10       25.82      2.90 o 
   8   6   7        0.04        2.39      2.50 o 
   9   6   7       25.18       31.12      3.70 o 
  10   6   7        4.24        5.13      5.20 o 
 -10   7   7       51.71       50.32      5.13 o 
  -9   7   7       40.15       45.36      4.15 o 
  -8   7   7        0.11        0.69      2.15 o 
  -7   7   7        1.65       -1.68      1.68 o 
  -6   7   7        2.94        0.28      1.36 o 
  -5   7   7      167.35      137.73      3.97 o 
  -4   7   7      220.01      218.68      6.84 o 
  -3   7   7       19.22       14.53      1.19 o 
  -2   7   7      537.90      525.76      6.90 o 
  -1   7   7     1040.69     1038.91     12.33 o 
   0   7   7       30.48       41.65      2.76 o 
   1   7   7      151.82      173.01      6.39 o 
   2   7   7      332.96      307.87      6.99 o 
   3   7   7        6.61        5.25      1.56 o 
   4   7   7       81.02       78.65      3.20 o 
   5   7   7       60.32       55.77      3.20 o 
   6   7   7       55.99       55.11      3.28 o 
   7   7   7       59.97       55.84      3.75 o 
   8   7   7        4.04        6.00      2.70 o 
   9   7   7        6.01        5.80      3.23 o 
  10   7   7       34.71       44.38     19.42 o 
  -9   8   7        3.67        4.01      6.84 o 
  -8   8   7       11.94        6.33      2.60 o 
  -7   8   7       55.28       60.93      5.72 o 
  -6   8   7        1.45        3.90      2.37 o 
  -5   8   7        2.68        7.09      2.71 o 
  -4   8   7      197.16      184.70      6.63 o 
  -3   8   7        2.83        2.57      1.39 o 
  -2   8   7       22.12       23.33      1.28 o 
  -1   8   7      227.11      213.73      4.82 o 
   0   8   7        0.02        0.34      1.45 o 
   1   8   7       29.33       32.51      2.41 o 
   2   8   7      304.60      294.60      8.55 o 
   3   8   7        1.57        0.35      1.90 o 
   4   8   7      224.27      204.69      5.53 o 
   5   8   7       82.28       83.05      3.67 o 
   6   8   7      167.70      153.73      5.06 o 
   7   8   7        2.35        2.55      2.37 o 
   8   8   7        6.11        1.64      2.81 o 
   9   8   7       15.69       26.95      6.29 o 
  -9   9   7       95.44       99.02      5.29 o 
  -8   9   7        1.76        1.75      2.60 o 
  -7   9   7       37.58       35.11      2.80 o 
  -6   9   7       52.42       42.24      4.08 o 
  -5   9   7        3.10        7.74      2.72 o 
  -4   9   7      108.11      125.33      5.47 o 
  -3   9   7      122.31      124.52      3.62 o 
  -2   9   7       53.17       55.93      5.71 o 
  -1   9   7        0.02        2.87      2.46 o 
   0   9   7      152.29      158.95      4.94 o 
   1   9   7      245.65      235.25      6.42 o 
   2   9   7      325.78      292.47     14.60 o 
   3   9   7       60.40       66.42      3.52 o 
   4   9   7      251.66      227.33     10.14 o 
   5   9   7      217.59      202.98      5.77 o 
   6   9   7        6.45        7.75      2.42 o 
   7   9   7       81.22       80.58      4.12 o 
   8   9   7        3.28        2.67      2.81 o 
   9   9   7        0.17        1.06      3.28 o 
  -8  10   7        2.54       -0.55      4.25 o 
  -7  10   7        1.11        3.81      1.73 o 
  -6  10   7       33.74       25.45      3.99 o 
  -5  10   7      117.75      127.23      7.35 o 
  -4  10   7      257.22      286.33     10.42 o 
  -3  10   7      168.04      153.20      5.27 o 
  -2  10   7      147.40      139.18      5.46 o 
  -1  10   7      101.90       98.82     13.67 o 
   0  10   7      185.93      174.17      6.76 o 
   1  10   7        2.83       -0.10      2.10 o 
   2  10   7      258.49      252.38      8.25 o 
   3  10   7        1.54        0.58      1.70 o 
   4  10   7        0.00       -0.13      2.16 o 
   5  10   7       82.51       85.85      3.96 o 
   6  10   7       27.81       32.73      2.91 o 
   7  10   7       15.90       13.53      2.68 o 
   8  10   7        1.93        2.41      3.14 o 
  -7  11   7        0.47        2.79      3.81 o 
  -6  11   7       25.19       26.38      3.89 o 
  -5  11   7       43.49       56.88      8.20 o 
  -4  11   7        0.39        3.28      4.92 o 
  -3  11   7       14.69       17.94      2.45 o 
  -2  11   7        8.41        8.35      2.32 o 
  -1  11   7        1.67        3.74      2.73 o 
   0  11   7       83.29       80.66      4.82 o 
   1  11   7      183.72      163.76     14.77 o 
   2  11   7       15.37       14.98      3.02 o 
   3  11   7       33.91       29.48      3.23 o 
   4  11   7        1.43        0.40      2.10 o 
   5  11   7        0.58        0.95      2.10 o 
   6  11   7        9.07       16.16      2.71 o 
   7  11   7      106.39      110.06      5.40 o 
  -6  12   7        0.54        3.83      6.02 o 
  -5  12   7        3.59        2.19      5.47 o 
  -4  12   7        3.23        6.56      2.03 o 
  -3  12   7        1.91        3.11      2.32 o 
  -2  12   7        1.23        1.89      3.28 o 
  -1  12   7        2.70        4.22      3.01 o 
   0  12   7       18.14       18.26      3.27 o 
   1  12   7        0.83        2.19      2.71 o 
   2  12   7        1.96        5.94      2.63 o 
   3  12   7       70.20       72.39      4.85 o 
   4  12   7       20.65       17.10      3.23 o 
   5  12   7        0.80       -0.91      2.45 o 
   6  12   7       12.90       14.56      3.31 o 
  -4  13   7        0.02       -2.03      2.39 o 
  -3  13   7        2.15        2.52      3.01 o 
  -2  13   7        3.33        3.17      2.73 o 
  -1  13   7        9.33        8.20      3.27 o 
   0  13   7       26.25       25.34      3.83 o 
   1  13   7       38.52       39.14      4.43 o 
   2  13   7       12.49       20.03      9.02 o 
   3  13   7        8.20       14.05      3.23 o 
   4  13   7       18.53       19.12      6.56 o 
  -1  14   7       13.38        9.76      3.66 o 
   0  14   7       21.29       35.22      4.43 o 
   1  14   7       27.24       29.64      4.59 o 
 -11   0   8        1.95        1.20      3.81 o 
 -10   0   8       26.27       29.44      4.01 o 
  -9   0   8        0.74       -2.32      2.32 o 
  -8   0   8      484.69      477.18     21.46 o 
  -7   0   8     3392.47     3213.00     52.40 o 
  -6   0   8      321.60      348.68      8.56 o 
  -5   0   8      249.40      183.33     14.49 o 
  -4   0   8     1722.09     1602.79     31.89 o 
  -3   0   8      544.49      617.47     10.82 o 
  -2   0   8     1609.57     1660.04     25.99 o 
  -1   0   8        1.53        2.03      1.20 o 
   0   0   8       36.97       19.03      1.26 o 
   1   0   8     3219.74     3345.48     44.32 o 
   2   0   8      906.51     1157.19     29.54 o 
   3   0   8       75.76       50.43      3.39 o 
   4   0   8      153.82      160.94      4.58 o 
   5   0   8      317.17      294.16      6.20 o 
   6   0   8     1196.86     1156.13     25.02 o 
   7   0   8      206.26      211.27      6.79 o 
   8   0   8       37.83       29.18      3.22 o 
   9   0   8       97.31       82.73      4.90 o 
  10   0   8        1.23       -0.02      2.72 o 
  11   0   8       13.80       11.76      4.70 o 
 -11   1   8       37.44       35.57      5.61 o 
 -10   1   8        1.92       -0.39      2.38 o 
  -9   1   8       45.51       37.89      2.77 o 
  -8   1   8       22.53       24.17      3.99 o 
  -7   1   8      241.13      234.99      5.30 o 
  -6   1   8        0.04        1.27      1.49 o 
  -5   1   8        7.39       11.15      1.71 o 
  -4   1   8       41.56       35.06      1.63 o 
  -3   1   8      341.34      376.49      5.81 o 
  -2   1   8        8.21       11.67      1.66 o 
  -1   1   8      150.99      136.48      3.47 o 
   0   1   8      461.16      436.80      6.20 o 
   1   1   8      973.20     1204.55     12.69 o 
   2   1   8     1864.22     1841.45     19.17 o 
   3   1   8       25.55       21.63      1.08 o 
   4   1   8        5.04        9.07      0.89 o 
   5   1   8      644.28      642.13      8.16 o 
   6   1   8      313.54      292.62      5.26 o 
   7   1   8        5.37        7.64      1.50 o 
   8   1   8        4.78        4.79      1.66 o 
   9   1   8      126.24      126.53      4.27 o 
  10   1   8        9.94       14.32      2.29 o 
  11   1   8        3.89        3.44      2.66 o 
 -11   2   8       33.69       31.64      4.03 o 
 -10   2   8       19.68       19.80      2.66 o 
  -9   2   8       40.02       43.41      2.81 o 
  -8   2   8       53.35       54.63      2.88 o 
  -7   2   8      167.56      153.77      4.33 o 
  -6   2   8      231.05      214.36      4.85 o 
  -5   2   8       83.74       73.43      2.48 o 
  -4   2   8       28.74       13.53      1.00 o 
  -3   2   8       22.27       41.64      1.40 o 
  -2   2   8        0.40        5.04      0.77 o 
  -1   2   8      147.39      125.79      4.59 o 
   0   2   8      335.86      274.43      4.39 o 
   1   2   8      152.72      162.93      3.38 o 
   2   2   8     3880.76     4127.52     41.02 o 
   3   2   8      171.71      200.83      3.18 o 
   4   2   8      424.21      481.71      6.39 o 
   5   2   8      462.16      443.62      6.17 o 
   6   2   8      199.31      197.61      4.66 o 
   7   2   8       12.13       14.78      1.74 o 
   8   2   8      368.17      382.27      7.07 o 
   9   2   8       50.88       56.91      3.59 o 
  10   2   8        3.59        5.12      3.00 o 
  11   2   8       21.73       46.47     16.13 o 
 -11   3   8       83.94       73.88      6.56 o 
 -10   3   8        0.41       -1.24      2.50 o 
  -9   3   8        8.97        7.44      2.00 o 
  -8   3   8      174.91      146.53      4.54 o 
  -7   3   8      171.98      165.52      5.12 o 
  -6   3   8      288.98      258.24      5.44 o 
  -5   3   8      316.19      285.53      5.41 o 
  -4   3   8       10.70        9.54      0.96 o 
  -3   3   8      197.88      188.39      3.06 o 
  -2   3   8      667.73      698.03      7.95 o 
  -1   3   8     1260.54     1170.71     12.42 o 
   0   3   8        1.13       17.37      0.86 o 
   1   3   8     1717.92     1793.07     24.40 o 
   2   3   8      308.21      287.74      4.73 o 
   3   3   8      914.89      930.40     10.57 o 
   4   3   8      122.64      125.63      2.85 o 
   5   3   8       67.22       74.44      3.07 o 
   6   3   8       24.15       27.26      1.69 o 
   7   3   8      442.27      455.82      8.56 o 
   8   3   8      507.93      520.78     10.89 o 
   9   3   8        1.67       -0.60      2.32 o 
  10   3   8       23.56       23.68      3.77 o 
  11   3   8       43.60       55.98      7.66 o 
 -11   4   8        6.10        3.33      4.05 o 
 -10   4   8       50.45       42.25      4.96 o 
  -9   4   8        2.66        8.09      2.18 o 
  -8   4   8        3.05        1.24      1.92 o 
  -7   4   8        6.91        5.03      1.66 o 
  -6   4   8       31.42       32.08      2.09 o 
  -5   4   8       33.12       33.14      1.81 o 
  -4   4   8      146.36      133.83      3.64 o 
  -3   4   8      128.74      145.64      2.68 o 
  -2   4   8       56.99       68.13      1.99 o 
  -1   4   8      296.75      244.00      3.50 o 
   0   4   8      196.53      204.03      4.54 o 
   1   4   8      129.31      112.70      3.63 o 
   2   4   8      208.00      244.84      4.81 o 
   3   4   8      455.34      483.43      6.80 o 
   4   4   8     1253.54     1237.97     13.87 o 
   5   4   8      192.12      203.81      3.95 o 
   6   4   8      603.09      574.23      8.57 o 
   7   4   8       45.39       49.65      3.03 o 
   8   4   8       73.01       70.22      4.42 o 
   9   4   8       69.20       71.89      5.73 o 
  10   4   8        5.72       11.22      4.96 o 
  11   4   8       17.12       23.22      4.92 o 
 -11   5   8       20.68       14.88      4.55 o 
 -10   5   8        8.92        7.54      3.31 o 
  -9   5   8       13.65       12.29      2.94 o 
  -8   5   8        0.16        0.64      2.13 o 
  -7   5   8        0.02        2.57      1.79 o 
  -6   5   8      170.54      190.61      5.17 o 
  -5   5   8      172.48      178.14      4.20 o 
  -4   5   8        4.06        3.50      0.86 o 
  -3   5   8      296.29      327.62      6.06 o 
  -2   5   8      292.37      326.04      4.42 o 
  -1   5   8        4.99       26.74      1.21 o 
   0   5   8      279.97      303.48      4.85 o 
   1   5   8      298.00      299.50      5.51 o 
   2   5   8     2236.19     2336.89     31.70 o 
   3   5   8       76.87      106.44      2.94 o 
   4   5   8       23.03       17.64      1.64 o 
   5   5   8      960.42      926.42     13.29 o 
   6   5   8        9.23       10.17      2.23 o 
   7   5   8      366.23      356.16      9.42 o 
   8   5   8       82.69       71.84      4.57 o 
   9   5   8       35.12       45.09      4.10 o 
  10   5   8       94.43      113.40      7.08 o 
  11   5   8       13.56       23.89      4.65 o 
 -10   6   8        2.15        4.14      3.31 o 
  -9   6   8        1.39       -0.93      2.44 o 
  -8   6   8        0.12       -0.35      2.13 o 
  -7   6   8       34.60       27.98      2.94 o 
  -6   6   8        5.54        3.61      1.82 o 
  -5   6   8       31.97       30.12      2.08 o 
  -4   6   8        8.97       11.07      1.15 o 
  -3   6   8       49.34       32.36      1.43 o 
  -2   6   8      221.72      233.58      3.81 o 
  -1   6   8      251.81      274.88      4.17 o 
   0   6   8       39.58       42.34      1.87 o 
   1   6   8       18.03       21.23      1.53 o 
   2   6   8       15.36       22.10      1.57 o 
   3   6   8      790.25      834.57     11.72 o 
   4   6   8      223.96      275.47      7.15 o 
   5   6   8        3.38        0.79      1.76 o 
   6   6   8      569.19      541.99     10.63 o 
   7   6   8       30.55       29.18      4.94 o 
   8   6   8      171.17      159.49      6.42 o 
   9   6   8       11.64       18.81      3.18 o 
  10   6   8        7.20        5.18      6.29 o 
 -10   7   8        1.13        1.93      4.10 o 
  -9   7   8       27.89       26.18      3.80 o 
  -8   7   8        7.27        6.83      2.55 o 
  -7   7   8       65.59       60.69      3.75 o 
  -6   7   8       39.81       35.50      4.66 o 
  -5   7   8        1.70        3.68      1.62 o 
  -4   7   8      131.25      133.53      4.84 o 
  -3   7   8       52.87       59.83      1.92 o 
  -2   7   8      338.98      361.09      5.31 o 
  -1   7   8        6.08       12.55      1.27 o 
   0   7   8      163.55      167.57      4.01 o 
   1   7   8      339.30      340.57      6.32 o 
   2   7   8      114.38      112.22      5.00 o 
   3   7   8      145.46      150.05      6.36 o 
   4   7   8       23.67       24.95      2.62 o 
   5   7   8       26.41       30.45      2.56 o 
   6   7   8      193.40      193.50      5.77 o 
   7   7   8        0.03        1.40      2.05 o 
   8   7   8      179.32      192.52      7.10 o 
   9   7   8        2.38        1.16      3.02 o 
  10   7   8       35.65       38.02      4.96 o 
  -9   8   8        1.58       -1.03      2.88 o 
  -8   8   8       34.09       30.15      3.16 o 
  -7   8   8       80.13       86.19      4.29 o 
  -6   8   8        0.10       -0.99      1.64 o 
  -5   8   8       74.98       73.92      3.55 o 
  -4   8   8      996.15     1012.63     15.91 o 
  -3   8   8       25.76       29.90      2.03 o 
  -2   8   8      441.84      433.14      8.29 o 
  -1   8   8       77.15       83.57      3.05 o 
   0   8   8      537.90      560.74     10.92 o 
   1   8   8      558.16      562.66     11.25 o 
   2   8   8      440.35      407.61      9.03 o 
   3   8   8      291.02      282.90      7.23 o 
   4   8   8      308.68      324.05      7.27 o 
   5   8   8       12.47       17.01      2.31 o 
   6   8   8      134.51      118.40      7.50 o 
   7   8   8        3.41        7.66      2.50 o 
   8   8   8       84.73       84.39      5.87 o 
   9   8   8       24.98       27.21      8.20 o 
  -9   9   8        1.51        0.36      3.01 o 
  -8   9   8       29.53       27.54      7.43 o 
  -7   9   8        4.41        2.73      2.23 o 
  -6   9   8       45.97       50.64      2.91 o 
  -5   9   8        7.19        3.81      1.97 o 
  -4   9   8      136.01      134.13      4.01 o 
  -3   9   8       14.93       15.85      1.88 o 
  -2   9   8      108.39      103.31      4.27 o 
  -1   9   8      305.95      301.07      8.79 o 
   0   9   8      158.54      153.41      5.13 o 
   1   9   8       84.36       93.63      4.08 o 
   2   9   8      169.09      163.17      5.39 o 
   3   9   8        1.31        2.19      2.23 o 
   4   9   8       32.50       33.05      3.05 o 
   5   9   8       76.45       82.86      3.91 o 
   6   9   8       81.88       83.92      4.09 o 
   7   9   8        2.75        3.39      2.73 o 
   8   9   8       19.78       16.90      3.55 o 
   9   9   8       52.34       55.09      5.36 o 
  -8  10   8        2.58        1.90      3.67 o 
  -7  10   8        2.55        0.23      3.28 o 
  -6  10   8       58.03       49.57      4.43 o 
  -5  10   8      131.53      127.37      7.35 o 
  -4  10   8       38.55       50.06      3.04 o 
  -3  10   8        2.42        9.67      2.00 o 
  -2  10   8       11.66       15.67      2.39 o 
  -1  10   8       20.95       11.91      2.63 o 
   0  10   8      188.88      194.51      7.15 o 
   1  10   8       10.09        9.30      2.71 o 
   2  10   8       67.64       63.82      5.33 o 
   3  10   8       74.33       66.18      5.16 o 
   4  10   8       38.84       39.19      3.24 o 
   5  10   8        3.91        4.02      2.66 o 
   6  10   8        4.33        4.64      3.41 o 
   7  10   8       10.13        6.82      2.64 o 
   8  10   8       16.82       26.07      7.93 o 
  -7  11   8        0.00        1.19      1.88 o 
  -6  11   8       79.82       90.99      5.67 o 
  -5  11   8        8.40        8.20      5.47 o 
  -4  11   8        1.42        6.44      2.46 o 
  -3  11   8        4.56        0.91      1.96 o 
  -2  11   8       73.08       84.74      4.73 o 
  -1  11   8      115.01      113.54      5.52 o 
   0  11   8        0.55        1.09      2.32 o 
   1  11   8        0.01       -0.27      2.32 o 
   2  11   8        0.57       -2.10      2.73 o 
   3  11   8        1.73        0.82      2.23 o 
   4  11   8       31.66       35.09      3.18 o 
   5  11   8        0.00        2.91      2.10 o 
   6  11   8        0.21       -2.19      2.19 o 
   7  11   8       13.04       11.87      6.02 o 
  -6  12   8       18.30       15.31      6.56 o 
  -5  12   8        3.51       13.13      6.02 o 
  -4  12   8       25.23       26.67      2.94 o 
  -3  12   8       30.44       25.20      2.88 o 
  -2  12   8       28.70       22.84      3.14 o 
  -1  12   8        1.38        1.80      2.73 o 
   0  12   8       14.22       15.97      6.84 o 
   1  12   8        5.84       10.94      4.38 o 
   2  12   8        1.01        0.50      3.01 o 
   3  12   8       21.64       34.43      3.94 o 
   4  12   8        4.31        5.20      2.81 o 
   5  12   8        2.02        1.46      2.45 o 
   6  12   8        2.29        3.83      4.38 o 
  -4  13   8       33.46       48.76      3.86 o 
  -3  13   8        8.60        4.70      4.38 o 
  -2  13   8       44.70       52.15      4.59 o 
  -1  13   8       25.02       21.82      3.66 o 
   0  13   8        5.27        9.30      4.92 o 
   1  13   8        3.14        1.85      3.02 o 
   2  13   8       36.62       39.02      4.33 o 
   3  13   8       36.03       31.74      4.14 o 
   4  13   8        4.48        4.57      2.88 o 
 -11   1   9        0.04        0.92      2.69 o 
 -10   1   9        2.64        2.47      2.11 o 
  -9   1   9       24.10       25.42      2.69 o 
  -8   1   9       75.59       69.50      3.51 o 
  -7   1   9       33.92       32.58      2.45 o 
  -6   1   9       39.39       41.59      2.35 o 
  -5   1   9      369.51      335.26      6.17 o 
  -4   1   9      335.65      346.40      5.81 o 
  -3   1   9      391.14      391.03      6.10 o 
  -2   1   9      528.81      539.87      7.62 o 
  -1   1   9     1870.95     1851.04     22.40 o 
   0   1   9     2416.37     2456.25     44.12 o 
   1   1   9      486.95      445.40      5.95 o 
   2   1   9       20.35       22.44      1.18 o 
   3   1   9      752.80      838.17      9.03 o 
   4   1   9     1153.85     1202.19     14.61 o 
   5   1   9        6.11       11.29      1.18 o 
   6   1   9       82.16       82.88      2.80 o 
   7   1   9      616.80      617.44      9.33 o 
   8   1   9      113.07      117.92      3.88 o 
   9   1   9        0.84       -1.35      1.79 o 
  10   1   9       25.83       28.22      2.93 o 
  11   1   9       68.65       80.55      4.97 o 
 -11   2   9       15.11        7.70      3.62 o 
 -10   2   9      153.61      176.84      6.13 o 
  -9   2   9       11.22       12.24      2.15 o 
  -8   2   9       20.11       21.23      2.18 o 
  -7   2   9      303.78      284.17      6.15 o 
  -6   2   9      590.29      539.19     11.00 o 
  -5   2   9      197.03      173.36      4.09 o 
  -4   2   9       32.52       32.12      1.58 o 
  -3   2   9     1133.03     1101.17     19.90 o 
  -2   2   9      264.54      274.89      4.64 o 
  -1   2   9      789.21      830.57     12.29 o 
   0   2   9      675.85      612.63      7.66 o 
   1   2   9      238.26      227.47      3.31 o 
   2   2   9      244.32      275.48      7.96 o 
   3   2   9      729.11      800.23      8.63 o 
   4   2   9        1.65        3.77      0.91 o 
   5   2   9        2.15        1.63      0.98 o 
   6   2   9       10.18       12.64      2.13 o 
   7   2   9       53.72       49.92      2.54 o 
   8   2   9       16.29       13.12      1.97 o 
   9   2   9       22.60       21.72      2.77 o 
  10   2   9       28.09       34.70      5.68 o 
  11   2   9        0.72        3.47      3.81 o 
 -11   3   9        3.93        8.40      5.20 o 
 -10   3   9       21.94       23.13      3.68 o 
  -9   3   9        2.18        5.50      1.88 o 
  -8   3   9       41.53       35.50      2.65 o 
  -7   3   9      178.33      162.68      4.57 o 
  -6   3   9      197.47      167.25      4.41 o 
  -5   3   9      157.82      140.31      3.66 o 
  -4   3   9       92.37       77.80      2.34 o 
  -3   3   9      524.20      522.84      6.52 o 
  -2   3   9      239.90      285.19      9.39 o 
  -1   3   9      165.81      145.08      2.77 o 
   0   3   9       76.36       49.96      1.55 o 
   1   3   9      418.86      468.14      6.83 o 
   2   3   9      321.20      381.98      5.95 o 
   3   3   9       66.24       61.91      1.75 o 
   4   3   9       53.08       60.69      2.12 o 
   5   3   9      382.58      405.95      5.94 o 
   6   3   9       57.23       51.92      2.23 o 
   7   3   9      138.76      139.94      4.69 o 
   8   3   9      204.73      208.56      6.21 o 
   9   3   9       10.07       11.67      4.60 o 
  10   3   9       16.51       21.88      5.54 o 
  11   3   9        3.77        5.47      4.10 o 
 -11   4   9        1.81        0.94      9.57 o 
 -10   4   9       95.33       90.88      6.83 o 
  -9   4   9       14.94       12.89      3.00 o 
  -8   4   9        0.11       -0.40      1.81 o 
  -7   4   9        2.51        1.91      1.56 o 
  -6   4   9      280.48      270.35      5.73 o 
  -5   4   9      110.10       96.95      2.88 o 
  -4   4   9      391.25      376.97      5.90 o 
  -3   4   9       17.56       21.35      1.17 o 
  -2   4   9      230.10      276.29      3.97 o 
  -1   4   9        7.96        6.83      0.73 o 
   0   4   9      522.75      591.13      7.47 o 
   1   4   9      113.60      139.22      3.47 o 
   2   4   9       81.39      101.60      2.96 o 
   3   4   9       20.55       24.31      1.40 o 
   4   4   9       20.93       21.69      1.83 o 
   5   4   9        5.68        2.55      1.18 o 
   6   4   9       67.04       71.37      3.12 o 
   7   4   9      771.46      753.42     14.38 o 
   8   4   9       42.05       39.36      3.58 o 
   9   4   9       45.19       40.40      4.02 o 
  10   4   9       66.65       79.62      6.30 o 
  11   4   9       35.79       29.71      4.85 o 
 -10   5   9       32.21       27.19      4.45 o 
  -9   5   9        0.00       -0.84      2.55 o 
  -8   5   9       32.65       25.70      4.25 o 
  -7   5   9      322.79      323.68      8.84 o 
  -6   5   9       11.01        9.91      1.80 o 
  -5   5   9       29.49       21.73      1.84 o 
  -4   5   9       37.80       42.44      3.25 o 
  -3   5   9       26.65       36.89      1.58 o 
  -2   5   9      177.42      195.02      3.59 o 
  -1   5   9      668.73      686.03      8.62 o 
   0   5   9        4.20        4.27      1.02 o 
   1   5   9      194.32      178.47      4.06 o 
   2   5   9      620.89      639.12     10.21 o 
   3   5   9      101.05       90.01      2.81 o 
   4   5   9       11.49        6.30      1.32 o 
   5   5   9       64.72       67.58      2.91 o 
   6   5   9        7.01        7.48      2.68 o 
   7   5   9       43.94       47.51      3.70 o 
   8   5   9        2.27       -0.61      2.05 o 
   9   5   9       51.98       56.20      4.37 o 
  10   5   9        1.01        3.46      3.23 o 
 -10   6   9       38.83       39.96      4.96 o 
  -9   6   9       32.32       38.95      3.80 o 
  -8   6   9       22.28       18.39      2.94 o 
  -7   6   9      253.27      255.22      7.49 o 
  -6   6   9       95.32       88.26      6.01 o 
  -5   6   9      650.12      618.63     10.82 o 
  -4   6   9       28.63       23.60      1.70 o 
  -3   6   9      214.42      188.74      3.96 o 
  -2   6   9       80.92       84.11      2.60 o 
  -1   6   9      937.87      934.49     12.56 o 
   0   6   9       13.65       18.58      1.56 o 
   1   6   9       67.46       72.64      2.68 o 
   2   6   9      914.35      880.73     13.50 o 
   3   6   9       37.89       32.37      3.79 o 
   4   6   9      851.56      787.68     13.37 o 
   5   6   9      179.73      139.80      4.82 o 
   6   6   9      111.89       99.85      5.21 o 
   7   6   9        0.12       -1.99      1.99 o 
   8   6   9       37.27       40.75      3.91 o 
   9   6   9       27.71       23.79      7.11 o 
  10   6   9       16.42       21.10      4.65 o 
 -10   7   9        1.89        1.82      8.48 o 
  -9   7   9       71.77       64.69      5.46 o 
  -8   7   9       20.87       19.07      2.95 o 
  -7   7   9        0.27        2.03      2.19 o 
  -6   7   9      238.27      240.12     10.19 o 
  -5   7   9       25.06       24.83      2.07 o 
  -4   7   9       97.10       78.92      2.68 o 
  -3   7   9        0.01        0.56      1.09 o 
  -2   7   9        0.42        3.43      1.19 o 
  -1   7   9      133.98      118.50      3.19 o 
   0   7   9        5.94        3.87      1.33 o 
   1   7   9       86.91       71.80      3.75 o 
   2   7   9       56.02       60.50      3.20 o 
   3   7   9      306.01      250.11      6.67 o 
   4   7   9      384.47      360.35      8.84 o 
   5   7   9      358.52      334.00      7.77 o 
   6   7   9      106.68      102.44      6.16 o 
   7   7   9      215.05      206.53      7.23 o 
   8   7   9        2.14        5.35      2.78 o 
   9   7   9       33.28       50.89      7.66 o 
  10   7   9       21.95       23.39      7.38 o 
  -9   8   9        1.18        1.91      3.23 o 
  -8   8   9        5.37        6.49      2.67 o 
  -7   8   9       61.91       69.02      4.20 o 
  -6   8   9       75.06       69.33      6.22 o 
  -5   8   9       18.85       20.61      2.09 o 
  -4   8   9       18.70       19.34      1.97 o 
  -3   8   9       80.30       89.27      3.24 o 
  -2   8   9      301.32      309.44      6.21 o 
  -1   8   9       27.86       27.23      2.00 o 
   0   8   9      116.50      122.68      4.49 o 
   1   8   9      600.03      575.25     11.67 o 
   2   8   9        4.71        5.16      3.54 o 
   3   8   9       45.55       45.84      3.05 o 
   4   8   9       22.66       29.48      3.03 o 
   5   8   9        9.15        7.97      2.45 o 
   6   8   9      159.04      152.36      5.39 o 
   7   8   9       55.38       55.58      9.59 o 
   8   8   9        0.01        4.05      2.88 o 
   9   8   9        2.88        4.38      3.23 o 
  -8   9   9        0.19       -2.27      2.27 o 
  -7   9   9       15.20       16.15      2.68 o 
  -6   9   9       45.16       45.70      3.13 o 
  -5   9   9       35.66       38.56      2.95 o 
  -4   9   9       16.61       12.69      2.10 o 
  -3   9   9      207.84      213.80      5.84 o 
  -2   9   9      170.68      163.92      6.87 o 
  -1   9   9     1665.22     1619.94     32.64 o 
   0   9   9      220.32      202.07      6.90 o 
   1   9   9       17.96       16.56      2.41 o 
   2   9   9       62.79       69.06      3.86 o 
   3   9   9      910.90      882.38     26.63 o 
   4   9   9       24.57       21.19      3.58 o 
   5   9   9      321.05      322.95     13.60 o 
   6   9   9        3.16        6.72      2.28 o 
   7   9   9       29.76       22.27      4.38 o 
   8   9   9       18.74       21.97      3.73 o 
  -8  10   9        6.51        3.99      2.52 o 
  -7  10   9       12.79       14.50      3.55 o 
  -6  10   9       15.14       11.58      2.49 o 
  -5  10   9        1.43        4.03      3.18 o 
  -4  10   9       13.37       16.50      2.73 o 
  -3  10   9      116.85      113.44      5.05 o 
  -2  10   9       45.24       33.56      3.14 o 
  -1  10   9       92.18      100.64      5.12 o 
   0  10   9       29.84       29.81      3.55 o 
   1  10   9      198.13      191.10      7.35 o 
   2  10   9       13.40       10.00      2.25 o 
   3  10   9       13.34       11.55      2.59 o 
   4  10   9       49.33       49.41      3.52 o 
   5  10   9        6.84        6.56      2.39 o 
   6  10   9        0.03       -2.10      2.17 o 
   7  10   9        0.00       -2.30      2.73 o 
   8  10   9        0.81        4.20      3.31 o 
  -7  11   9       14.24       19.21      4.38 o 
  -6  11   9       45.98       55.24      4.38 o 
  -5  11   9       32.71       35.06      3.55 o 
  -4  11   9        0.71        1.28      1.96 o 
  -3  11   9       69.60       61.13      4.14 o 
  -2  11   9       11.98       11.49      2.73 o 
  -1  11   9       12.73        6.72      2.73 o 
   0  11   9       14.73       12.25      2.88 o 
   1  11   9        6.08        5.08      2.73 o 
   2  11   9       12.26        9.30      3.83 o 
   3  11   9       23.34       18.62      3.14 o 
   4  11   9        2.29        5.47      2.44 o 
   5  11   9        0.21       -1.13      2.10 o 
   6  11   9       14.02       13.82      3.70 o 
   7  11   9        1.75        4.98      3.23 o 
  -5  12   9        2.51        6.56      2.45 o 
  -4  12   9        0.00       -0.17      2.32 o 
  -3  12   9        0.30        3.11      2.32 o 
  -2  12   9        0.07        0.78      2.63 o 
  -1  12   9        1.12        0.72      2.49 o 
   0  12   9        1.72       -0.46      2.49 o 
   1  12   9        0.74       -2.32      2.32 o 
   2  12   9        5.31       11.38      3.02 o 
   3  12   9       29.25       31.97      5.74 o 
   4  12   9        0.04       -2.42      4.10 o 
   5  12   9       21.60       21.78      3.73 o 
  -3  13   9       13.50       17.60      5.74 o 
  -2  13   9        8.24        1.31      2.88 o 
  -1  13   9       15.72       28.28      4.05 o 
   0  13   9        2.13        8.01      3.28 o 
   1  13   9       42.72       45.73      4.59 o 
   2  13   9        0.51        0.65      3.02 o 
   3  13   9       10.02       14.00      3.64 o 
 -11   0  10        0.41       -1.39      3.81 o 
 -10   0  10       35.54       35.43      4.73 o 
  -9   0  10       60.39       77.68      5.04 o 
  -8   0  10       11.54       18.36      2.97 o 
  -7   0  10      132.12      127.67      5.47 o 
  -6   0  10        0.00       -0.45      2.10 o 
  -5   0  10       32.92       32.58      3.55 o 
  -4   0  10      194.50      198.22      6.54 o 
  -3   0  10      505.77      496.04      9.55 o 
  -2   0  10     1557.98     1595.06     25.45 o 
  -1   0  10      509.34      602.02     10.73 o 
   0   0  10      421.06      427.11      8.20 o 
   1   0  10      515.12      679.78     11.99 o 
   2   0  10     2545.97     2430.41     81.22 o 
   3   0  10      143.03      177.84      4.37 o 
   4   0  10     2389.50     2542.71     35.11 o 
   5   0  10      123.21      117.96      4.40 o 
   6   0  10       17.27       10.89      2.17 o 
   7   0  10       78.70       88.91      4.95 o 
   8   0  10      111.71      109.67      5.43 o 
   9   0  10        1.17        0.13      2.49 o 
  10   0  10      202.14      218.61     20.24 o 
  11   0  10        3.27        1.64      3.94 o 
 -11   1  10        8.60       12.88      3.24 o 
 -10   1  10        2.86        2.34      2.42 o 
  -9   1  10       68.88       58.33      3.97 o 
  -8   1  10       17.29       16.72      2.07 o 
  -7   1  10      158.36      167.06      4.75 o 
  -6   1  10      256.15      246.09      5.47 o 
  -5   1  10       28.40       24.66      1.77 o 
  -4   1  10      836.91      809.58     11.33 o 
  -3   1  10       30.88       25.83      1.48 o 
  -2   1  10     1549.44     1587.98     19.71 o 
  -1   1  10      303.03      295.01      4.77 o 
   0   1  10       28.30       52.02      2.00 o 
   1   1  10      318.02      279.37      3.91 o 
   2   1  10      123.60      113.18      2.51 o 
   3   1  10      182.17      171.57      2.93 o 
   4   1  10       97.56       93.01      2.45 o 
   5   1  10      130.06      107.20      2.81 o 
   6   1  10       40.32       30.91      1.91 o 
   7   1  10      120.38      123.65      3.67 o 
   8   1  10       90.08      104.54      3.67 o 
   9   1  10       25.22       26.62      2.72 o 
  10   1  10        1.56        4.21      2.54 o 
  11   1  10       36.95       46.15      4.62 o 
 -11   2  10        1.62        2.02      3.38 o 
 -10   2  10        0.01       -2.57      2.87 o 
  -9   2  10        2.84        1.51      1.90 o 
  -8   2  10       12.42        9.93      2.09 o 
  -7   2  10       14.77       11.63      1.95 o 
  -6   2  10      131.90      157.85      4.29 o 
  -5   2  10       50.25       55.73      2.42 o 
  -4   2  10       57.60       72.60      2.49 o 
  -3   2  10      246.33      212.27      5.50 o 
  -2   2  10       18.61       20.78      1.42 o 
  -1   2  10       52.69       46.35      2.16 o 
   0   2  10     4274.77     4498.70     47.85 o 
   1   2  10      139.81      150.44      2.63 o 
   2   2  10       46.70       42.92      1.48 o 
   3   2  10       99.97       98.19      2.26 o 
   4   2  10      590.00      613.47      7.78 o 
   5   2  10      103.94       99.93      2.70 o 
   6   2  10       13.09       10.63      1.49 o 
   7   2  10       76.17       64.10      3.29 o 
   8   2  10       39.92       41.49      2.76 o 
   9   2  10       23.92       25.29      2.94 o 
  10   2  10        5.21        8.61      2.69 o 
  11   2  10       33.24       40.38      5.52 o 
 -11   3  10       11.82        3.90      4.05 o 
 -10   3  10        2.53       -3.19      3.19 o 
  -9   3  10        2.65       -0.02      1.86 o 
  -8   3  10        5.34        5.21      1.98 o 
  -7   3  10       16.86       18.30      2.07 o 
  -6   3  10       41.27       34.31      2.25 o 
  -5   3  10        3.06        0.34      1.13 o 
  -4   3  10       94.11      102.15      2.77 o 
  -3   3  10      984.07      928.59     11.54 o 
  -2   3  10      113.89      127.01      3.49 o 
  -1   3  10       36.56       48.02      1.83 o 
   0   3  10      174.96      156.93      2.87 o 
   1   3  10        8.16        4.23      1.08 o 
   2   3  10      527.25      581.47      8.44 o 
   3   3  10       59.99       57.95      2.06 o 
   4   3  10        0.26        0.60      0.82 o 
   5   3  10      387.32      359.46      5.52 o 
   6   3  10       13.44       15.96      1.92 o 
   7   3  10        5.11        0.61      1.76 o 
   8   3  10       71.85       73.77      5.76 o 
   9   3  10      132.24      137.15      6.25 o 
  10   3  10       56.80       69.96      5.15 o 
  11   3  10        3.87        2.02      3.81 o 
 -10   4  10        0.57        1.46      3.42 o 
  -9   4  10        5.37       12.95      2.74 o 
  -8   4  10        5.00        6.49      2.20 o 
  -7   4  10       10.16        6.40      1.98 o 
  -6   4  10      148.23      135.41      4.85 o 
  -5   4  10      139.80      117.19      3.21 o 
  -4   4  10       57.95       52.44      2.08 o 
  -3   4  10     1039.03      990.74     15.62 o 
  -2   4  10      316.42      325.22      5.38 o 
  -1   4  10      276.88      278.20      4.03 o 
   0   4  10     1051.96     1191.32     13.99 o 
   1   4  10       67.41       75.40      2.64 o 
   2   4  10      429.76      481.11      8.25 o 
   3   4  10       91.63      113.20      4.26 o 
   4   4  10       72.93       73.82      2.78 o 
   5   4  10        2.22        2.21      1.37 o 
   6   4  10       79.96       83.89      3.30 o 
   7   4  10      136.39      124.03      5.63 o 
   8   4  10       60.47       63.51      4.35 o 
   9   4  10        1.02        0.74      2.44 o 
  10   4  10       13.17       18.36      7.93 o 
 -10   5  10        4.30        7.60      3.73 o 
  -9   5  10        3.08        0.05      2.72 o 
  -8   5  10        3.34        4.92      2.55 o 
  -7   5  10      130.93      117.66      4.47 o 
  -6   5  10       16.60       19.97      2.29 o 
  -5   5  10       10.93        5.52      1.55 o 
  -4   5  10      460.29      441.74      8.22 o 
  -3   5  10      150.42      154.10      3.58 o 
  -2   5  10        4.43        6.78      1.19 o 
  -1   5  10      230.57      238.68      4.57 o 
   0   5  10      301.40      288.36      5.59 o 
   1   5  10        4.50        3.58      1.18 o 
   2   5  10       72.54       87.45      2.96 o 
   3   5  10       19.11       21.32      1.89 o 
   4   5  10       39.14       46.66      2.77 o 
   5   5  10      619.23      670.09     10.53 o 
   6   5  10        1.14        0.05      1.61 o 
   7   5  10        1.44       -1.22      1.92 o 
   8   5  10        5.37        3.08      2.41 o 
   9   5  10       59.25       67.47      4.90 o 
  10   5  10        2.87        6.02      4.10 o 
 -10   6  10       16.77       21.59      4.55 o 
  -9   6  10        9.74        9.40      3.00 o 
  -8   6  10       18.29       19.79      3.00 o 
  -7   6  10       22.14       31.96      3.79 o 
  -6   6  10       76.92       78.53      4.33 o 
  -5   6  10        3.89        4.40      1.64 o 
  -4   6  10       72.11       71.55      2.76 o 
  -3   6  10      144.83      127.85      3.40 o 
  -2   6  10       69.09       88.03      2.68 o 
  -1   6  10      868.06      847.28     11.68 o 
   0   6  10        0.35        1.91      1.26 o 
   1   6  10        6.09        4.07      1.33 o 
   2   6  10      209.74      194.58      4.63 o 
   3   6  10        8.24        9.93      1.61 o 
   4   6  10      392.36      353.22      7.68 o 
   5   6  10      359.06      314.96      7.46 o 
   6   6  10       62.45       73.67      3.72 o 
   7   6  10       13.22       12.69      5.70 o 
   8   6  10       40.64       40.65      4.68 o 
   9   6  10        4.09        7.21      3.27 o 
  10   6  10       80.60       97.23     12.31 o 
  -9   7  10       26.37       24.14      9.30 o 
  -8   7  10        1.42       -0.03      2.37 o 
  -7   7  10        5.68        3.69      2.61 o 
  -6   7  10      336.62      311.00      8.23 o 
  -5   7  10        0.14        1.40      1.73 o 
  -4   7  10       39.82       49.93      2.99 o 
  -3   7  10       14.55       18.21      1.58 o 
  -2   7  10        1.74        1.18      1.23 o 
  -1   7  10      397.54      370.72      7.02 o 
   0   7  10       63.82       46.33      2.36 o 
   1   7  10      196.15      204.99      4.76 o 
   2   7  10       55.59       56.55      3.22 o 
   3   7  10      166.65      159.62      5.39 o 
   4   7  10        2.35        2.22      2.05 o 
   5   7  10       73.42       77.19      3.77 o 
   6   7  10       86.79       77.96      4.05 o 
   7   7  10        1.35        0.90      2.37 o 
   8   7  10       19.71       17.65      3.24 o 
   9   7  10        1.69        1.32      3.14 o 
  -9   8  10        4.23        3.31      3.31 o 
  -8   8  10        1.20       -1.37      2.23 o 
  -7   8  10       22.70       16.85      2.64 o 
  -6   8  10        1.94        4.21      1.85 o 
  -5   8  10       98.75      100.16      3.83 o 
  -4   8  10      183.24      189.81      5.63 o 
  -3   8  10      111.90      102.77      4.04 o 
  -2   8  10      263.15      244.52      5.55 o 
  -1   8  10      155.40      180.41      4.61 o 
   0   8  10      326.81      307.19      7.56 o 
   1   8  10     1249.34     1174.29     20.62 o 
   2   8  10      112.09      101.67      5.01 o 
   3   8  10       45.34       42.11      3.05 o 
   4   8  10     1275.65     1226.25     26.78 o 
   5   8  10        0.38        1.18      1.89 o 
   6   8  10        6.88        4.36      3.08 o 
   7   8  10      158.79      154.23      6.57 o 
   8   8  10      114.81      123.58      7.08 o 
   9   8  10       11.42        6.33      3.31 o 
  -8   9  10        7.57        2.05      3.83 o 
  -7   9  10        5.38        2.55      2.45 o 
  -6   9  10        0.19        1.30      2.00 o 
  -5   9  10        0.25        0.15      1.74 o 
  -4   9  10       11.36       11.69      2.10 o 
  -3   9  10      273.50      282.51      7.22 o 
  -2   9  10        2.90        3.78      2.23 o 
  -1   9  10       31.37       29.92      3.27 o 
   0   9  10      262.89      262.30      6.93 o 
   1   9  10      113.89      118.20      4.88 o 
   2   9  10       26.29       26.75      4.11 o 
   3   9  10       69.16       51.77      4.60 o 
   4   9  10        0.01        0.22      1.98 o 
   5   9  10        8.44        7.29      2.44 o 
   6   9  10      100.81       91.68      4.42 o 
   7   9  10        0.30        2.53      2.81 o 
   8   9  10        4.72        4.16      3.23 o 
  -7  10  10        3.95        0.36      4.38 o 
  -6  10  10        5.72        4.38      2.45 o 
  -5  10  10       92.23       92.67      4.20 o 
  -4  10  10       35.02       46.40      3.05 o 
  -3  10  10      104.47      113.25      5.36 o 
  -2  10  10       30.58       24.02      3.02 o 
  -1  10  10       46.32       49.19      3.81 o 
   0  10  10       33.51       31.98      4.10 o 
   1  10  10      176.06      170.49      7.15 o 
   2  10  10       66.86       70.94      3.94 o 
   3  10  10       91.53       91.88      8.75 o 
   4  10  10        3.94        7.69      3.10 o 
   5  10  10        1.24        0.18      2.10 o 
   6  10  10        9.83        9.78      4.24 o 
   7  10  10        6.28        6.79      3.14 o 
  -6  11  10        1.51       -0.55      2.73 o 
  -5  11  10       18.46       20.26      2.94 o 
  -4  11  10       58.23       51.80      4.14 o 
  -3  11  10       10.22       10.72      4.10 o 
  -2  11  10        0.21        3.62      3.28 o 
  -1  11  10       37.56       31.87      3.42 o 
   0  11  10        0.74       -1.37      2.32 o 
   1  11  10       37.33       35.31      3.87 o 
   2  11  10       97.77      100.50      9.57 o 
   3  11  10       13.54       17.77      3.14 o 
   4  11  10        1.14        2.90      2.44 o 
   5  11  10       31.89       33.49      4.03 o 
   6  11  10       45.83       52.70      4.04 o 
  -5  12  10       19.30       17.36      5.20 o 
  -4  12  10       54.68       45.61      3.80 o 
  -3  12  10        1.14        0.00      3.83 o 
  -2  12  10       62.80       72.09      5.12 o 
  -1  12  10        0.45       -0.27      2.71 o 
   0  12  10        6.68        2.46      3.01 o 
   1  12  10       20.12       21.50      3.66 o 
   2  12  10      108.78      121.76      6.54 o 
   3  12  10        6.53        7.45      3.02 o 
   4  12  10       39.69       47.95      4.55 o 
   5  12  10        1.10       -0.42      3.28 o 
  -3  13  10       18.52       18.26      4.65 o 
  -2  13  10        0.02       -1.35      2.88 o 
  -1  13  10       79.90       90.38      6.84 o 
   0  13  10       65.58       90.70      5.98 o 
   1  13  10       34.50       47.58      6.56 o 
   2  13  10        3.40        0.65      3.02 o 
   3  13  10       34.78       41.19      4.45 o 
 -11   1  11       14.09       19.12      3.51 o 
 -10   1  11        1.54       -0.51      2.40 o 
  -9   1  11       15.51       18.57      2.42 o 
  -8   1  11        2.01        1.41      1.65 o 
  -7   1  11       74.53       74.82      3.28 o 
  -6   1  11      158.71      153.52      4.37 o 
  -5   1  11      113.31      117.12      3.97 o 
  -4   1  11        8.05        6.26      1.49 o 
  -3   1  11      298.18      357.46      6.65 o 
  -2   1  11      243.97      293.69      5.08 o 
  -1   1  11      117.42      109.07      2.72 o 
   0   1  11      929.08      999.60     11.97 o 
   1   1  11     1347.65     1396.18     17.75 o 
   2   1  11     1036.27     1149.91     15.00 o 
   3   1  11        0.00        0.87      0.89 o 
   4   1  11      108.82      123.54      2.82 o 
   5   1  11       75.86       79.46      3.12 o 
   6   1  11        7.43        3.39      1.37 o 
   7   1  11       11.79        9.02      1.73 o 
   8   1  11       18.27       13.10      2.23 o 
   9   1  11       75.53       93.32      4.13 o 
  10   1  11       57.41       58.04      4.21 o 
  11   1  11       16.68       24.03      4.08 o 
 -11   2  11        0.45        0.98      3.45 o 
 -10   2  11       13.21       18.87      3.14 o 
  -9   2  11       23.84       32.70      2.75 o 
  -8   2  11        1.26        2.40      1.92 o 
  -7   2  11       38.53       37.89      2.59 o 
  -6   2  11      855.25      795.35     12.22 o 
  -5   2  11      137.98      152.76      4.08 o 
  -4   2  11        1.50        1.67      1.35 o 
  -3   2  11      703.08      672.82     10.79 o 
  -2   2  11       21.98       20.54      1.35 o 
  -1   2  11      349.24      428.69      6.65 o 
   0   2  11       77.66      118.55      2.65 o 
   1   2  11      113.79      119.78      2.34 o 
   2   2  11     1112.15     1249.01     13.67 o 
   3   2  11       87.61       94.88      2.61 o 
   4   2  11      441.88      433.72      6.11 o 
   5   2  11       47.75       39.84      1.98 o 
   6   2  11       19.03       16.51      1.69 o 
   7   2  11      798.85      805.98     14.24 o 
   8   2  11        5.57       10.20      2.36 o 
   9   2  11        0.27        2.13      2.62 o 
  10   2  11        0.51        3.56      2.59 o 
  11   2  11       38.39       35.21      5.52 o 
 -11   3  11       31.07       42.11      7.11 o 
 -10   3  11       23.65       18.36      3.63 o 
  -9   3  11       20.43       26.98      2.98 o 
  -8   3  11        1.02       -1.77      1.77 o 
  -7   3  11        8.76        6.64      1.81 o 
  -6   3  11        1.93        5.13      1.63 o 
  -5   3  11      128.62      114.69      4.06 o 
  -4   3  11        0.08        3.10      1.05 o 
  -3   3  11        0.02        4.86      1.22 o 
  -2   3  11      174.35      169.86      4.39 o 
  -1   3  11      639.21      630.63      8.22 o 
   0   3  11      151.34      140.38      3.31 o 
   1   3  11        0.14        5.49      0.68 o 
   2   3  11      102.53      102.41      2.61 o 
   3   3  11      847.87      926.40     12.79 o 
   4   3  11       29.78       40.73      1.96 o 
   5   3  11      361.06      344.31      7.31 o 
   6   3  11      631.59      621.05     11.37 o 
   7   3  11      103.69      112.50      4.59 o 
   8   3  11        3.25        2.44      2.10 o 
   9   3  11       88.15      110.11      5.80 o 
  10   3  11       11.20       14.32      3.44 o 
  11   3  11        0.06       -3.83      4.38 o 
 -10   4  11      102.32      111.50      7.36 o 
  -9   4  11        1.53        1.86      2.22 o 
  -8   4  11       67.53       62.19      3.71 o 
  -7   4  11        1.81        0.41      1.92 o 
  -6   4  11      395.08      396.16      7.54 o 
  -5   4  11      159.72      172.21      4.46 o 
  -4   4  11      664.49      636.38      8.89 o 
  -3   4  11       62.88       60.12      2.43 o 
  -2   4  11      876.86      905.41     11.33 o 
  -1   4  11      255.54      262.96      4.38 o 
   0   4  11      157.10      153.55      3.75 o 
   1   4  11        2.84        3.13      1.18 o 
   2   4  11        2.96        4.78      1.33 o 
   3   4  11      223.05      207.55      5.08 o 
   4   4  11       97.23       77.20      2.97 o 
   5   4  11       44.79       48.11      3.00 o 
   6   4  11       19.59       14.06      2.16 o 
   7   4  11      280.90      266.34      8.21 o 
   8   4  11        1.65       -1.31      2.25 o 
   9   4  11        1.55        0.08      3.20 o 
  10   4  11       79.82       69.25      6.04 o 
 -10   5  11        2.48        9.47      4.05 o 
  -9   5  11        6.61        2.87      2.83 o 
  -8   5  11        0.52       -1.48      2.39 o 
  -7   5  11       90.59       96.51      4.23 o 
  -6   5  11        0.32        1.45      1.61 o 
  -5   5  11       43.39       39.09      3.55 o 
  -4   5  11      409.32      393.71     10.66 o 
  -3   5  11      325.31      342.55      6.16 o 
  -2   5  11      312.22      321.34      5.65 o 
  -1   5  11      217.44      238.98      4.57 o 
   0   5  11        2.02        3.63      1.18 o 
   1   5  11        6.04        5.27      1.36 o 
   2   5  11      390.19      355.72      6.80 o 
   3   5  11        3.67        3.28      1.29 o 
   4   5  11      301.50      285.45      5.81 o 
   5   5  11       91.99       79.16      4.10 o 
   6   5  11      104.70       96.70      4.87 o 
   7   5  11      234.18      259.70      8.13 o 
   8   5  11       14.63       10.99      2.87 o 
   9   5  11      173.87      178.21      7.48 o 
  10   5  11       47.56       43.56      5.25 o 
 -10   6  11        0.48        2.73      3.64 o 
  -9   6  11       34.34       20.80      5.47 o 
  -8   6  11        8.68        8.33      2.90 o 
  -7   6  11       14.32       11.73      2.55 o 
  -6   6  11        2.19        2.99      1.84 o 
  -5   6  11        2.46        1.85      1.44 o 
  -4   6  11      230.14      200.98      4.84 o 
  -3   6  11      137.27      147.26      3.76 o 
  -2   6  11        1.48        1.00      1.19 o 
  -1   6  11        7.33        8.51      2.06 o 
   0   6  11      607.07      596.99     10.03 o 
   1   6  11       61.23       44.56      2.45 o 
   2   6  11      147.78      154.30      4.17 o 
   3   6  11       67.14       64.95      3.00 o 
   4   6  11      352.39      365.10      8.99 o 
   5   6  11        0.67        0.10      1.72 o 
   6   6  11       11.56       11.50      2.23 o 
   7   6  11       79.43       81.59      4.81 o 
   8   6  11        6.36        4.05      3.04 o 
   9   6  11       14.58       24.44      4.45 o 
  10   6  11       49.83       66.46      6.16 o 
  -9   7  11       11.03       10.91      3.73 o 
  -8   7  11       13.03       15.64      3.05 o 
  -7   7  11       53.12       53.70      3.70 o 
  -6   7  11       30.00       29.64      2.90 o 
  -5   7  11      151.67      159.51      4.96 o 
  -4   7  11       12.78       11.26      1.84 o 
  -3   7  11       47.42       42.60      3.00 o 
  -2   7  11      185.01      181.80      4.66 o 
  -1   7  11     1036.81      969.03     15.03 o 
   0   7  11      182.91      183.65      4.78 o 
   1   7  11        4.66        3.47      1.41 o 
   2   7  11      560.64      507.44     10.80 o 
   3   7  11      502.63      482.34     10.67 o 
   4   7  11       16.86       15.77      2.73 o 
   5   7  11      647.05      642.93     12.17 o 
   6   7  11       73.77       70.14      3.87 o 
   7   7  11        9.77        9.43      5.12 o 
   8   7  11       49.49       44.11      4.96 o 
   9   7  11       19.66       15.17      3.94 o 
  -9   8  11       21.28       17.43      3.86 o 
  -8   8  11        5.80        2.75      2.64 o 
  -7   8  11        0.01       -2.15      2.15 o 
  -6   8  11        0.95       -0.48      1.82 o 
  -5   8  11        3.95        8.01      2.10 o 
  -4   8  11      477.63      454.11      9.98 o 
  -3   8  11        1.44        2.85      1.98 o 
  -2   8  11      134.66      131.39      4.11 o 
  -1   8  11      396.40      418.21      7.97 o 
   0   8  11       75.95       64.53      3.57 o 
   1   8  11      268.21      253.28      6.93 o 
   2   8  11       61.40       60.84      3.52 o 
   3   8  11       38.69       43.38      3.29 o 
   4   8  11      140.35      137.87      5.55 o 
   5   8  11        8.39        1.41      2.32 o 
   6   8  11       49.62       43.06      3.24 o 
   7   8  11       67.86       71.53     12.58 o 
   8   8  11       20.11       16.22      3.64 o 
   9   8  11        5.34        3.02      3.73 o 
  -8   9  11        1.27       -1.19      2.88 o 
  -7   9  11       36.84       42.52      3.86 o 
  -6   9  11       23.71       17.16      2.94 o 
  -5   9  11       71.87       73.05      3.98 o 
  -4   9  11       26.66       23.96      2.60 o 
  -3   9  11       81.36       86.96      4.10 o 
  -2   9  11      352.98      344.31      9.97 o 
  -1   9  11        5.14        6.15      4.10 o 
   0   9  11       31.14       16.81      2.41 o 
   1   9  11      231.17      198.12      6.30 o 
   2   9  11        3.87        2.09      1.92 o 
   3   9  11       10.56        6.50      2.22 o 
   4   9  11        3.66        3.40      2.10 o 
   5   9  11       43.81       41.24      3.94 o 
   6   9  11        5.80        7.24      2.78 o 
   7   9  11       10.68       15.16      4.10 o 
   8   9  11       22.93       23.89      7.38 o 
  -7  10  11        4.40        7.29      2.94 o 
  -6  10  11        5.83        5.10      2.45 o 
  -5  10  11        7.20        6.02      2.19 o 
  -4  10  11       73.14       69.22      6.02 o 
  -3  10  11        0.18        1.09      2.32 o 
  -2  10  11        0.10       -0.55      2.23 o 
  -1  10  11       33.36       28.38      3.27 o 
   0  10  11       20.94       17.81      3.09 o 
   1  10  11        0.12       -0.99      2.10 o 
   2  10  11       64.38       67.14      4.02 o 
   3  10  11       45.30       46.66      3.52 o 
   4  10  11       49.79       53.04      3.91 o 
   5  10  11       50.98       61.88      4.24 o 
   6  10  11       54.25       57.62     11.52 o 
   7  10  11       59.43       57.17      5.05 o 
  -6  11  11       12.14       15.31      3.28 o 
  -5  11  11       54.17       68.06      4.64 o 
  -4  11  11        1.30        8.75      2.73 o 
  -3  11  11        0.61       -1.39      1.91 o 
  -2  11  11        0.33        1.02      2.63 o 
  -1  11  11       11.80       15.56      3.27 o 
   0  11  11        1.96       -0.17      2.49 o 
   1  11  11       97.75       92.89      6.56 o 
   2  11  11       81.41       83.12      5.37 o 
   3  11  11       48.03       59.06      4.92 o 
   4  11  11       16.50       16.35      5.30 o 
   5  11  11        6.26        9.78      2.90 o 
   6  11  11       40.45       49.79      4.43 o 
  -4  12  11       14.44       16.40      3.31 o 
  -3  12  11       11.45       11.49      3.14 o 
  -2  12  11        0.62        3.59      2.63 o 
  -1  12  11       21.32       20.77      3.48 o 
   0  12  11        0.66        1.39      3.83 o 
   1  12  11        4.85        6.60      3.02 o 
   2  12  11        0.09        2.73      3.28 o 
   3  12  11        0.04        1.31      3.28 o 
   4  12  11       48.04       63.08      5.36 o 
   5  12  11        0.55       -3.28      3.28 o 
  -2  13  11        5.80       10.25      3.66 o 
  -1  13  11        1.02        4.63      3.27 o 
   0  13  11        0.07       -1.09      3.09 o 
   1  13  11        2.51        5.47      4.38 o 
   2  13  11        0.42        0.14      3.02 o 
 -11   0  12        1.64       10.94      4.45 o 
 -10   0  12        0.25       -1.71      3.14 o 
  -9   0  12        8.27       11.61      4.35 o 
  -8   0  12        6.13        9.21      2.90 o 
  -7   0  12      122.26      122.65      5.54 o 
  -6   0  12      198.14      165.71      7.11 o 
  -5   0  12     1697.83     1565.52     32.64 o 
  -4   0  12      574.75      576.45     14.29 o 
  -3   0  12       89.45      100.23      4.64 o 
  -2   0  12        4.64        4.38      1.26 o 
  -1   0  12      592.58      605.16     11.25 o 
   0   0  12      463.49      550.40     10.41 o 
   1   0  12     2927.70     3091.20     47.77 o 
   2   0  12     2752.40     2838.94     44.30 o 
   3   0  12      297.68      322.27      9.47 o 
   4   0  12      356.84      387.86     10.81 o 
   5   0  12       61.79       75.80      3.76 o 
   6   0  12      208.59      176.10      5.98 o 
   7   0  12      412.32      396.61     11.45 o 
   8   0  12      968.01      989.19     19.76 o 
   9   0  12      146.56      139.39      7.71 o 
  10   0  12       31.39       32.02      5.03 o 
  11   0  12        4.77        5.47      6.02 o 
 -11   1  12        0.72        1.00      2.86 o 
 -10   1  12       33.31       48.90      3.90 o 
  -9   1  12        0.29        3.27      1.98 o 
  -8   1  12      215.51      192.50      5.12 o 
  -7   1  12        6.73        7.78      2.18 o 
  -6   1  12      282.02      306.15      6.40 o 
  -5   1  12      106.64       98.60      3.74 o 
  -4   1  12       76.22       97.31      3.38 o 
  -3   1  12      109.91      109.86      3.03 o 
  -2   1  12       53.53       51.81      1.83 o 
  -1   1  12      625.19      614.42      8.74 o 
   0   1  12      674.18      639.40      8.33 o 
   1   1  12     2016.76     2127.87     26.16 o 
   2   1  12       13.14       27.65      2.00 o 
   3   1  12      298.97      300.10      5.12 o 
   4   1  12      641.09      664.55      8.50 o 
   5   1  12      343.70      312.16      7.43 o 
   6   1  12      260.49      256.58      5.16 o 
   7   1  12      371.03      335.19      7.07 o 
   8   1  12       80.14       79.12      4.19 o 
   9   1  12       84.65       94.40      4.77 o 
  10   1  12        8.73       12.97      3.36 o 
  11   1  12        8.78        5.50      3.44 o 
 -10   2  12       15.99       14.10      2.99 o 
  -9   2  12        0.01        1.82      1.91 o 
  -8   2  12      102.39      103.46      4.25 o 
  -7   2  12       15.33       14.37      2.06 o 
  -6   2  12      110.34      126.00      5.82 o 
  -5   2  12      374.24      366.31      6.76 o 
  -4   2  12        5.25        6.65      1.47 o 
  -3   2  12        0.44        3.73      1.10 o 
  -2   2  12       96.40      136.98      3.32 o 
  -1   2  12       10.90        7.86      1.18 o 
   0   2  12      466.61      455.26      7.74 o 
   1   2  12       28.55       36.05      1.46 o 
   2   2  12       95.28      108.76      2.83 o 
   3   2  12        2.54        2.23      0.99 o 
   4   2  12      188.96      182.93      4.02 o 
   5   2  12        1.71       -0.91      1.15 o 
   6   2  12       12.64       11.36      1.92 o 
   7   2  12        3.49        2.95      2.16 o 
   8   2  12       31.49       28.05      2.93 o 
   9   2  12      202.68      216.33      6.93 o 
  10   2  12        8.07       10.88      3.44 o 
 -10   3  12        1.55        3.46      3.17 o 
  -9   3  12       33.63       29.78      3.87 o 
  -8   3  12       30.66       31.56      3.37 o 
  -7   3  12       21.54       25.00      2.37 o 
  -6   3  12      201.27      181.61      4.78 o 
  -5   3  12      312.60      286.68      6.70 o 
  -4   3  12      352.58      376.50      6.12 o 
  -3   3  12      362.94      352.05      6.03 o 
  -2   3  12        3.71        9.03      1.26 o 
  -1   3  12       48.71       44.67      2.00 o 
   0   3  12      728.06      673.20      9.68 o 
   1   3  12        4.55        9.38      0.96 o 
   2   3  12       35.09       35.87      2.16 o 
   3   3  12      313.24      321.04      6.68 o 
   4   3  12        1.51        0.34      1.55 o 
   5   3  12        2.23        1.37      1.83 o 
   6   3  12       47.33       44.60      3.05 o 
   7   3  12      312.53      305.51      7.53 o 
   8   3  12        1.41        3.44      2.10 o 
   9   3  12      117.38      123.51      6.28 o 
  10   3  12        2.18        1.40      3.05 o 
 -10   4  12       27.91       32.51      5.20 o 
  -9   4  12        4.59        7.33      2.52 o 
  -8   4  12       62.36       66.29      4.03 o 
  -7   4  12       95.53       84.79      4.16 o 
  -6   4  12        0.00        3.41      1.94 o 
  -5   4  12     1411.67     1289.95     17.85 o 
  -4   4  12       21.04       15.48      1.69 o 
  -3   4  12      265.70      261.86      4.70 o 
  -2   4  12      171.35      159.68      3.40 o 
  -1   4  12       84.01       68.91      2.38 o 
   0   4  12      556.30      600.72      8.81 o 
   1   4  12       49.77       54.37      2.48 o 
   2   4  12        4.39       14.14      1.64 o 
   3   4  12        3.75        1.69      1.58 o 
   4   4  12        0.60        1.08      1.61 o 
   5   4  12      112.79      115.98      4.21 o 
   6   4  12       42.27       43.04      2.99 o 
   7   4  12      114.18      104.79      5.22 o 
   8   4  12        3.18        2.26      2.32 o 
   9   4  12        0.05       -1.09      2.55 o 
  10   4  12        0.76        3.22      3.42 o 
 -10   5  12       45.43       57.97      5.87 o 
  -9   5  12        3.43        3.18      2.83 o 
  -8   5  12        8.30        5.86      2.78 o 
  -7   5  12       12.83       13.45      2.42 o 
  -6   5  12      143.66      149.72      4.98 o 
  -5   5  12       54.15       54.64      2.99 o 
  -4   5  12       40.61       41.75      4.34 o 
  -3   5  12     1238.45     1152.67     15.72 o 
  -2   5  12       17.16       17.45      1.60 o 
  -1   5  12        2.04        2.21      1.06 o 
   0   5  12        0.70        2.59      1.25 o 
   1   5  12      290.25      228.89      5.17 o 
   2   5  12      470.37      392.94      7.56 o 
   3   5  12       30.85       30.69      2.26 o 
   4   5  12       30.02       32.42      2.46 o 
   5   5  12       31.91       36.01      3.29 o 
   6   5  12       97.87       78.40      4.58 o 
   7   5  12        2.71        3.72      2.44 o 
   8   5  12       28.32       28.69      5.22 o 
   9   5  12        9.75        8.03      3.54 o 
  10   5  12        1.77        6.41      3.94 o 
  -9   6  12       56.64       55.74      5.13 o 
  -8   6  12       66.86       84.78      6.58 o 
  -7   6  12        2.88        3.80      2.84 o 
  -6   6  12       79.53       87.78      3.97 o 
  -5   6  12        2.07        1.83      1.89 o 
  -4   6  12      136.05      144.72      4.63 o 
  -3   6  12     1042.35     1010.31     14.20 o 
  -2   6  12      275.31      274.85      6.11 o 
  -1   6  12        2.99        6.80      1.49 o 
   0   6  12      282.70      262.72      5.79 o 
   1   6  12       27.50       26.50      2.09 o 
   2   6  12      300.06      261.74      5.88 o 
   3   6  12       23.30       15.83      2.84 o 
   4   6  12       46.14       53.41      3.70 o 
   5   6  12        5.97       12.54      2.58 o 
   6   6  12        4.22        3.41      2.13 o 
   7   6  12       39.68       42.38      4.06 o 
   8   6  12      116.87      114.43      6.93 o 
   9   6  12        3.89        4.38      3.54 o 
  -9   7  12        0.10        1.40      3.83 o 
  -8   7  12        4.76       -0.79      2.78 o 
  -7   7  12        0.09       -2.15      2.15 o 
  -6   7  12        0.22       -2.05      2.05 o 
  -5   7  12       70.46       69.75      8.05 o 
  -4   7  12        0.96       -1.44      1.44 o 
  -3   7  12        7.82       17.37      1.98 o 
  -2   7  12      597.96      570.11     10.03 o 
  -1   7  12        8.48       10.66      1.83 o 
   0   7  12       30.76       37.01      2.36 o 
   1   7  12      347.93      294.31      6.40 o 
   2   7  12      101.47      125.73      4.99 o 
   3   7  12       57.03       41.73      3.29 o 
   4   7  12       59.20       53.19      6.03 o 
   5   7  12        3.95        6.48      2.39 o 
   6   7  12       72.49       80.66      4.23 o 
   7   7  12       74.23       90.80      5.22 o 
   8   7  12       12.80       13.79      3.55 o 
   9   7  12        3.81        6.89      5.20 o 
  -8   8  12        9.09        1.80      2.88 o 
  -7   8  12        4.38        6.18      2.88 o 
  -6   8  12       12.67       12.25      2.88 o 
  -5   8  12       32.28       25.93      2.78 o 
  -4   8  12       49.71       40.73      3.18 o 
  -3   8  12      271.49      261.76      7.08 o 
  -2   8  12      252.76      251.32      5.99 o 
  -1   8  12       29.77       26.83      3.71 o 
   0   8  12       93.93       76.96      3.89 o 
   1   8  12      102.48      109.21      4.58 o 
   2   8  12      156.54      178.40      5.93 o 
   3   8  12       22.00       15.52      2.58 o 
   4   8  12      127.93      105.62      4.90 o 
   5   8  12        4.91       -0.35      2.66 o 
   6   8  12        4.32        6.21      2.53 o 
   7   8  12      167.81      187.25      8.27 o 
   8   8  12       10.09       10.97      3.54 o 
  -8   9  12        1.47       -0.55      4.10 o 
  -7   9  12       14.65       18.46      3.37 o 
  -6   9  12       12.64        8.73      6.02 o 
  -5   9  12        3.06        1.94      2.05 o 
  -4   9  12       40.39       44.86      3.24 o 
  -3   9  12       20.02       20.13      3.58 o 
  -2   9  12        5.71        7.45      2.49 o 
  -1   9  12       53.10       52.94      4.05 o 
   0   9  12       29.92       35.26      3.29 o 
   1   9  12        0.59       -1.79      1.79 o 
   2   9  12      239.71      226.60      6.90 o 
   3   9  12       27.20       21.84      2.90 o 
   4   9  12        1.76        5.47      2.73 o 
   5   9  12        0.04        5.27      3.01 o 
   6   9  12        8.28        9.81      2.90 o 
   7   9  12        0.48        0.77      2.88 o 
   8   9  12        0.50        1.85      3.23 o 
  -7  10  12       15.25        8.29      3.31 o 
  -6  10  12        0.11       -0.55      2.46 o 
  -5  10  12       72.91       89.63      4.64 o 
  -4  10  12       69.89       84.19      4.96 o 
  -3  10  12        0.37        6.17      2.63 o 
  -2  10  12       12.54       15.77      2.73 o 
  -1  10  12       68.88       79.26      4.98 o 
   0  10  12       18.30       16.45      6.29 o 
   1  10  12        3.14        2.90      2.49 o 
   2  10  12       15.67       14.80      2.64 o 
   3  10  12       12.12       14.80      2.84 o 
   4  10  12        0.02        0.20      3.27 o 
   5  10  12        4.39        4.09      3.16 o 
   6  10  12        0.04       -0.27      2.55 o 
   7  10  12        0.10       -0.03      3.23 o 
  -6  11  12       28.18       34.46      4.38 o 
  -5  11  12        0.03        0.35      2.39 o 
  -4  11  12       13.00       17.89      3.23 o 
  -3  11  12       94.91      112.80     10.12 o 
  -2  11  12       13.22       18.30      5.47 o 
  -1  11  12        5.35        5.36      2.88 o 
   0  11  12       62.16       74.17      6.29 o 
   1  11  12        5.74        4.59      3.01 o 
   2  11  12       28.06       30.91      3.81 o 
   3  11  12        3.42        7.66      3.28 o 
   4  11  12       68.95       70.74      4.73 o 
   5  11  12        4.33        0.40      2.50 o 
   6  11  12       14.23       22.04      3.70 o 
  -4  12  12       16.54       14.31      3.23 o 
  -3  12  12        1.23        3.13      2.73 o 
  -2  12  12        0.00       -2.11      5.20 o 
  -1  12  12       16.97       19.81      3.66 o 
   0  12  12       14.79       15.07      3.48 o 
   1  12  12       12.49       15.16      3.27 o 
   2  12  12        2.84        2.46      3.02 o 
   3  12  12       13.06       14.42      3.54 o 
   4  12  12       24.34       25.81      5.20 o 
  -1  13  12       22.31       25.44      4.65 o 
   0  13  12       18.19       14.49      3.87 o 
   1  13  12        0.06        3.22      5.47 o 
 -10   1  13       34.19       54.28      4.38 o 
  -9   1  13      105.38       95.62      4.69 o 
  -8   1  13       18.52       14.90      2.18 o 
  -7   1  13        3.51        1.18      1.81 o 
  -6   1  13       34.62       29.37      2.31 o 
  -5   1  13       38.50       37.00      2.50 o 
  -4   1  13        1.86        2.01      1.38 o 
  -3   1  13       18.72       20.02      1.83 o 
  -2   1  13        4.75        4.44      1.31 o 
  -1   1  13      109.91      115.95      3.01 o 
   0   1  13        0.38        2.57      0.86 o 
   1   1  13      138.55      136.82      3.14 o 
   2   1  13        9.62        5.34      1.03 o 
   3   1  13       45.58       51.30      2.38 o 
   4   1  13        0.03        2.83      1.44 o 
   5   1  13       79.54       81.98      3.35 o 
   6   1  13        9.67        8.93      1.84 o 
   7   1  13      132.26      127.92      6.07 o 
   8   1  13      561.35      564.66     11.67 o 
   9   1  13      106.26      112.72      6.08 o 
  10   1  13       79.10       81.10      5.57 o 
 -10   2  13       17.14       27.74      4.16 o 
  -9   2  13        0.63        1.24      2.16 o 
  -8   2  13       83.22      102.97      4.37 o 
  -7   2  13      158.38      135.74      6.46 o 
  -6   2  13       56.16       40.41      2.69 o 
  -5   2  13        0.10        1.55      1.42 o 
  -4   2  13       50.80       53.82      2.71 o 
  -3   2  13      767.31      747.50     12.15 o 
  -2   2  13     1155.65     1137.35     15.15 o 
  -1   2  13      251.46      255.52      4.88 o 
   0   2  13        8.18        3.51      0.97 o 
   1   2  13       37.72       33.18      1.59 o 
   2   2  13      751.56      755.75      9.92 o 
   3   2  13       26.21       19.32      1.86 o 
   4   2  13      148.43      144.29      3.98 o 
   5   2  13      672.96      681.00     10.69 o 
   6   2  13      566.33      530.88     10.50 o 
   7   2  13        9.81        8.70      2.38 o 
   8   2  13        0.33        0.40      2.16 o 
   9   2  13      131.63      132.84      9.00 o 
  10   2  13       62.51       66.48     20.24 o 
 -10   3  13        5.93        9.84      3.62 o 
  -9   3  13       10.28        7.72      2.77 o 
  -8   3  13       89.60       97.32      7.89 o 
  -7   3  13      504.92      480.51      9.02 o 
  -6   3  13      279.76      286.31      6.31 o 
  -5   3  13        1.21        2.34      1.24 o 
  -4   3  13       33.79       38.62      2.23 o 
  -3   3  13      553.42      573.76      8.17 o 
  -2   3  13      718.20      713.13      9.48 o 
  -1   3  13       78.97       85.26      3.14 o 
   0   3  13       25.43       20.21      1.55 o 
   1   3  13       89.14       75.60      3.07 o 
   2   3  13     1866.80     1856.19     26.37 o 
   3   3  13        9.13       14.84      2.37 o 
   4   3  13      189.71      175.43      5.61 o 
   5   3  13       20.45       29.79      2.33 o 
   6   3  13       19.79       17.27      2.54 o 
   7   3  13        1.92        2.37      2.16 o 
   8   3  13        8.49        6.19      2.36 o 
   9   3  13        1.58        1.64      2.96 o 
  10   3  13        7.25        9.45      3.94 o 
 -10   4  13       14.39       25.75      4.92 o 
  -9   4  13        4.06        2.02      2.48 o 
  -8   4  13       11.46       18.39      2.81 o 
  -7   4  13       33.03       43.50      3.63 o 
  -6   4  13       18.31       12.24      2.22 o 
  -5   4  13      183.96      189.45      7.64 o 
  -4   4  13      533.01      519.30      9.64 o 
  -3   4  13      201.64      203.90      4.60 o 
  -2   4  13        0.03       -0.07      1.10 o 
  -1   4  13      333.49      281.50      5.22 o 
   0   4  13      315.56      336.11      6.69 o 
   1   4  13       20.43       29.88      2.53 o 
   2   4  13      145.44      137.73      4.11 o 
   3   4  13      686.25      637.61     11.12 o 
   4   4  13      107.69       94.22      3.78 o 
   5   4  13       46.48       40.28      2.77 o 
   6   4  13       63.23       60.31      3.43 o 
   7   4  13      161.43      154.73      6.35 o 
   8   4  13        0.22       -1.85      2.32 o 
   9   4  13       19.44       17.85      3.53 o 
  10   4  13        2.39        4.59      5.74 o 
  -9   5  13        3.46        8.65      3.73 o 
  -8   5  13       44.75       48.63      4.24 o 
  -7   5  13       13.16        7.00      2.26 o 
  -6   5  13        0.26       -0.39      1.81 o 
  -5   5  13      191.70      185.96      5.92 o 
  -4   5  13       65.25       60.54      2.76 o 
  -3   5  13       29.14       34.91      2.17 o 
  -2   5  13       87.44       85.83      3.72 o 
  -1   5  13      225.62      209.79      5.12 o 
   0   5  13      134.54      130.48      3.95 o 
   1   5  13       23.72       29.69      2.09 o 
   2   5  13       68.62       90.22      3.42 o 
   3   5  13      126.89      134.57      4.45 o 
   4   5  13      135.47      125.59      4.31 o 
   5   5  13       15.66       11.00      3.24 o 
   6   5  13        4.65        4.84      2.39 o 
   7   5  13       27.38       25.61      4.75 o 
   8   5  13        0.20       -0.31      2.39 o 
   9   5  13       15.74       16.05      4.20 o 
  -9   6  13       32.70       32.98      4.71 o 
  -8   6  13       31.97       51.66      7.55 o 
  -7   6  13        6.32       10.26      3.19 o 
  -6   6  13      614.90      626.23     12.31 o 
  -5   6  13       14.55       17.80      2.35 o 
  -4   6  13        0.01        1.17      1.51 o 
  -3   6  13     1145.30     1124.73     17.46 o 
  -2   6  13        7.89        6.40      1.76 o 
  -1   6  13      125.46      124.33      4.66 o 
   0   6  13      499.20      474.15      8.88 o 
   1   6  13      130.88      104.10      3.63 o 
   2   6  13       76.03       71.13      3.14 o 
   3   6  13      546.72      501.25     11.12 o 
   4   6  13       29.54       31.82      4.10 o 
   5   6  13       97.61       84.80      6.97 o 
   6   6  13       15.96       16.62      2.78 o 
   7   6  13        8.23       10.04      2.78 o 
   8   6  13       72.01       83.16      5.30 o 
   9   6  13        1.78        5.14      6.56 o 
  -9   7  13       27.39       20.73      6.02 o 
  -8   7  13        0.04       -0.12      2.94 o 
  -7   7  13       90.41       91.01      9.36 o 
  -6   7  13        5.05        4.48      2.73 o 
  -5   7  13      140.01      121.75      5.87 o 
  -4   7  13       54.41       53.29      2.93 o 
  -3   7  13      372.03      353.09      7.44 o 
  -2   7  13      593.18      573.06     10.29 o 
  -1   7  13       14.68       16.43      2.37 o 
   0   7  13      219.52      212.97      5.46 o 
   1   7  13      285.02      302.65      6.73 o 
   2   7  13      222.04      212.37      6.49 o 
   3   7  13      536.32      499.21     15.31 o 
   4   7  13       60.70       48.03      6.47 o 
   5   7  13       27.15       28.60      3.83 o 
   6   7  13       14.80       14.57      2.85 o 
   7   7  13        1.91        4.07      2.60 o 
   8   7  13       25.32       24.94      4.33 o 
   9   7  13        5.02        9.12      3.73 o 
  -8   8  13        0.00       -0.19      2.88 o 
  -7   8  13       44.84       45.62      4.38 o 
  -6   8  13       20.10       20.52      3.31 o 
  -5   8  13       53.27       68.73      4.85 o 
  -4   8  13        4.73        7.25      2.10 o 
  -3   8  13       89.42       92.49      4.42 o 
  -2   8  13       46.96       62.61      3.14 o 
  -1   8  13       83.89       76.68      3.41 o 
   0   8  13      109.88      114.36      4.83 o 
   1   8  13      129.01      130.77      5.53 o 
   2   8  13        1.45       -0.78      2.63 o 
   3   8  13        0.03        1.34      2.05 o 
   4   8  13        7.61       10.28      2.64 o 
   5   8  13       72.75       69.12      4.42 o 
   6   8  13       69.32       69.40      4.57 o 
   7   8  13        7.10       21.33      3.73 o 
   8   8  13        1.57        1.79      3.23 o 
  -7   9  13       22.35       24.71      3.73 o 
  -6   9  13        0.63        5.67      2.81 o 
  -5   9  13        2.26        4.38      4.10 o 
  -4   9  13       15.26       14.82      2.49 o 
  -3   9  13       22.15       24.30      2.78 o 
  -2   9  13        0.03        1.55      2.23 o 
  -1   9  13        0.73        0.82      2.32 o 
   0   9  13      171.49      160.27      5.78 o 
   1   9  13       52.75       39.45      3.25 o 
   2   9  13        7.58        8.37      2.58 o 
   3   9  13       10.61       12.62      2.83 o 
   4   9  13        1.10        1.13      2.10 o 
   5   9  13        0.09       -1.06      2.96 o 
   6   9  13      190.41      212.35     10.86 o 
   7   9  13       36.74       39.87      9.30 o 
  -6  10  13       14.70       14.08      3.23 o 
  -5  10  13        6.48        6.63      6.29 o 
  -4  10  13        9.28        8.82      5.20 o 
  -3  10  13        9.08        9.13      3.01 o 
  -2  10  13        3.49        1.09      3.28 o 
  -1  10  13       12.12       11.90      3.02 o 
   0  10  13       12.95       10.79      2.88 o 
   1  10  13       29.07       27.33      3.36 o 
   2  10  13      117.69      122.81      5.54 o 
   3  10  13       21.42       20.68      2.97 o 
   4  10  13        8.17        7.04      2.81 o 
   5  10  13       30.87       22.27      7.38 o 
   6  10  13        1.01       -1.29      2.50 o 
  -5  11  13        5.85        4.38      3.28 o 
  -4  11  13        3.61        3.62      4.10 o 
  -3  11  13        0.23        0.00      2.63 o 
  -2  11  13        0.03        0.50      2.23 o 
  -1  11  13       18.99       19.06      3.83 o 
   0  11  13        7.93        3.50      2.88 o 
   1  11  13        0.59        0.63      2.49 o 
   2  11  13       11.80       13.18      3.27 o 
   3  11  13        0.08        1.09      2.73 o 
   4  11  13        0.01        0.19      2.58 o 
   5  11  13       16.24       16.88      3.24 o 
  -3  12  13        0.35        2.19      3.02 o 
  -2  12  13        2.63       -0.80      2.88 o 
  -1  12  13        2.94       -2.19      5.74 o 
   0  12  13        5.77        4.95      4.10 o 
   1  12  13        3.82        4.14      3.02 o 
   2  12  13        0.01       -1.02      2.63 o 
   3  12  13        6.55       12.03      3.64 o 
 -10   0  14        0.06       -3.83      3.83 o 
  -9   0  14       75.68      106.84      7.08 o 
  -8   0  14        0.34        0.55      2.58 o 
  -7   0  14       79.82       90.31      4.99 o 
  -6   0  14       24.27       22.07      4.65 o 
  -5   0  14       11.60        5.05      2.49 o 
  -4   0  14      224.80      246.65      8.48 o 
  -3   0  14      658.32      622.91     15.07 o 
  -2   0  14        0.62       -1.09      1.55 o 
  -1   0  14      695.76      742.72     13.77 o 
   0   0  14      491.84      535.21     14.77 o 
   1   0  14      151.72      135.64      4.40 o 
   2   0  14      385.66      391.92      8.83 o 
   3   0  14      948.46      959.22     17.56 o 
   4   0  14        4.05        2.92      5.20 o 
   5   0  14     1053.35     1090.11     20.19 o 
   6   0  14      126.56      133.88      5.43 o 
   7   0  14      113.07      102.96      6.37 o 
   8   0  14        1.46        3.02      4.92 o 
   9   0  14       27.30       29.53      7.11 o 
  10   0  14       54.92       62.89      9.30 o 
 -10   1  14       23.16       13.51      3.60 o 
  -9   1  14        6.16        4.40      2.59 o 
  -8   1  14       19.40       14.04      2.29 o 
  -7   1  14      229.78      230.91      5.96 o 
  -6   1  14        1.28        0.39      1.51 o 
  -5   1  14       83.09       89.80      6.47 o 
  -4   1  14       10.11       12.53      1.81 o 
  -3   1  14      141.91      150.65      4.30 o 
  -2   1  14      195.99      185.56      4.15 o 
  -1   1  14        0.02       -0.10      0.91 o 
   0   1  14      424.77      462.52      6.80 o 
   1   1  14       64.67       84.24      2.59 o 
   2   1  14     1445.14     1328.24     30.59 o 
   3   1  14      595.88      555.05      8.89 o 
   4   1  14     1152.94     1107.79     17.29 o 
   5   1  14      269.66      254.93      5.71 o 
   6   1  14      216.08      196.46      5.80 o 
   7   1  14      500.49      498.19     10.45 o 
   8   1  14        5.08        7.81      2.97 o 
   9   1  14       10.82       20.82      3.76 o 
  10   1  14       29.90       34.75      4.31 o 
 -10   2  14        0.39       -0.54      3.11 o 
  -9   2  14        3.20        2.15      2.50 o 
  -8   2  14        9.00       10.66      2.34 o 
  -7   2  14       15.03       15.42      2.64 o 
  -6   2  14        0.70        0.01      1.63 o 
  -5   2  14        9.05        5.80      1.55 o 
  -4   2  14        4.67        5.75      1.74 o 
  -3   2  14      219.14      208.89      6.08 o 
  -2   2  14      420.72      424.77      7.08 o 
  -1   2  14        2.20       -0.62      1.02 o 
   0   2  14       11.73       11.42      1.41 o 
   1   2  14       76.36      108.00      3.20 o 
   2   2  14       62.96       85.89      5.13 o 
   3   2  14      139.97      143.69      5.29 o 
   4   2  14        1.08        1.77      1.72 o 
   5   2  14       70.71       70.73      4.42 o 
   6   2  14      243.34      257.31      6.83 o 
   7   2  14       83.59       86.89      4.29 o 
   8   2  14       17.95       11.92      2.84 o 
   9   2  14       45.81       47.73      4.40 o 
  10   2  14        6.83        7.81      3.94 o 
 -10   3  14       26.11       27.23      4.26 o 
  -9   3  14       18.98       30.76      4.02 o 
  -8   3  14       46.25       47.27      3.72 o 
  -7   3  14       19.98       20.12      2.82 o 
  -6   3  14       23.00       29.18      2.41 o 
  -5   3  14        1.38        2.77      1.64 o 
  -4   3  14        6.20        4.45      1.44 o 
  -3   3  14       95.72      102.65      3.75 o 
  -2   3  14        5.45        7.40      1.25 o 
  -1   3  14      179.46      168.47      6.32 o 
   0   3  14        6.25        2.96      1.33 o 
   1   3  14       42.52       34.79      2.25 o 
   2   3  14      184.04      194.46      5.11 o 
   3   3  14      308.81      323.91      7.01 o 
   4   3  14      547.76      494.06     10.91 o 
   5   3  14       86.18       80.31      4.26 o 
   6   3  14       16.01       14.25      2.44 o 
   7   3  14      103.86      109.83      4.89 o 
   8   3  14        0.71       -2.00      2.12 o 
   9   3  14        6.82        6.81      3.22 o 
  10   3  14       19.20       24.39      9.57 o 
 -10   4  14       36.53       31.72      6.56 o 
  -9   4  14        0.28        2.05      2.83 o 
  -8   4  14        1.05        2.72      2.38 o 
  -7   4  14       32.46       46.37      3.43 o 
  -6   4  14       68.76       55.28      3.33 o 
  -5   4  14      233.28      230.19      6.17 o 
  -4   4  14      159.04      184.29      5.16 o 
  -3   4  14       20.08       26.07      1.98 o 
  -2   4  14      138.20      138.83      4.63 o 
  -1   4  14       81.30       68.97      3.01 o 
   0   4  14      251.28      260.91      5.93 o 
   1   4  14      150.82      115.78      4.06 o 
   2   4  14        0.29        2.94      1.64 o 
   3   4  14      384.07      429.12     10.74 o 
   4   4  14       20.56       25.40      2.33 o 
   5   4  14       35.79       44.81      6.82 o 
   6   4  14       98.29       96.60      4.23 o 
   7   4  14       42.67       44.75      3.89 o 
   8   4  14       17.95       13.87      3.11 o 
   9   4  14       25.72       27.92      4.01 o 
  10   4  14        0.17       -1.09      4.38 o 
  -9   5  14       12.87       15.57      6.56 o 
  -8   5  14       95.06      101.22      6.18 o 
  -7   5  14        9.04        5.56      2.92 o 
  -6   5  14       75.95       65.32      4.17 o 
  -5   5  14      289.52      282.96      7.00 o 
  -4   5  14      203.44      190.00      5.39 o 
  -3   5  14       15.56       26.58      2.44 o 
  -2   5  14      139.76      127.50      4.22 o 
  -1   5  14      250.16      279.64      6.21 o 
   0   5  14      350.14      395.33      7.78 o 
   1   5  14        1.00        4.40      1.56 o 
   2   5  14     1392.95     1294.10     19.60 o 
   3   5  14      448.29      392.84      8.09 o 
   4   5  14       32.94       30.03      2.54 o 
   5   5  14        1.93        0.51      1.98 o 
   6   5  14        2.50       -0.33      2.25 o 
   7   5  14       14.63        9.56      3.03 o 
   8   5  14       22.20       24.05      3.44 o 
   9   5  14        2.86        5.85      3.83 o 
  -9   6  14        0.27        2.52      3.64 o 
  -8   6  14       81.07       88.41      5.44 o 
  -7   6  14       37.02       46.09      4.10 o 
  -6   6  14       29.67       25.97      2.74 o 
  -5   6  14       32.37       41.07      3.44 o 
  -4   6  14        6.53        6.56      2.60 o 
  -3   6  14     1248.05     1152.63     21.71 o 
  -2   6  14      984.74      894.14     14.55 o 
  -1   6  14      276.17      281.71      6.48 o 
   0   6  14      413.08      398.36      9.00 o 
   1   6  14       20.35       10.45      1.97 o 
   2   6  14       35.39       26.28      2.26 o 
   3   6  14      197.60      216.69      6.76 o 
   4   6  14        2.78        1.82      2.17 o 
   5   6  14      190.20      163.00      6.19 o 
   6   6  14       26.26       25.88      3.94 o 
   7   6  14       87.48       94.60      6.32 o 
   8   6  14        0.01       -0.87      3.14 o 
   9   6  14        7.53        3.28      3.42 o 
  -8   7  14        0.42        2.99      3.31 o 
  -7   7  14        0.02        2.70      2.88 o 
  -6   7  14        1.69        5.14      2.73 o 
  -5   7  14       43.26       40.63      4.05 o 
  -4   7  14       19.99       11.75      2.29 o 
  -3   7  14       22.08       30.79      2.50 o 
  -2   7  14       12.03       14.78      2.11 o 
  -1   7  14       38.01       31.22      2.44 o 
   0   7  14      457.75      438.92     11.04 o 
   1   7  14       33.00       33.56      2.44 o 
   2   7  14        2.04        0.58      1.89 o 
   3   7  14       30.26       27.01      3.05 o 
   4   7  14        2.68        2.35      2.25 o 
   5   7  14        0.01        0.22      2.73 o 
   6   7  14        3.37       -0.44      2.73 o 
   7   7  14        2.11        9.76      3.54 o 
   8   7  14        0.37        1.94      3.23 o 
  -8   8  14       19.93       25.56      4.22 o 
  -7   8  14       28.55       26.12      3.80 o 
  -6   8  14       28.91       30.48      3.73 o 
  -5   8  14        3.51        4.27      2.73 o 
  -4   8  14        0.70        0.53      2.03 o 
  -3   8  14      133.21      128.99      5.31 o 
  -2   8  14       97.22       97.39      3.94 o 
  -1   8  14        7.55        8.75      1.91 o 
   0   8  14        6.86        3.37      2.56 o 
   1   8  14       21.85       18.29      2.76 o 
   2   8  14        0.05        2.07      4.41 o 
   3   8  14       12.59       12.67      2.64 o 
   4   8  14       25.51       17.87      2.97 o 
   5   8  14        0.00       -1.31      2.73 o 
   6   8  14        0.29       -0.66      3.55 o 
   7   8  14        8.73       11.26      6.84 o 
   8   8  14       33.63       44.90      5.36 o 
  -7   9  14        0.26        0.84      2.88 o 
  -6   9  14        8.75        5.69      4.38 o 
  -5   9  14       38.06       59.24      4.55 o 
  -4   9  14        0.12       -1.92      1.92 o 
  -3   9  14       24.82       29.97      3.07 o 
  -2   9  14       17.71       13.46      3.02 o 
  -1   9  14        4.17        5.10      2.23 o 
   0   9  14        4.75        3.50      4.05 o 
   1   9  14       34.87       41.08      3.36 o 
   2   9  14      130.01      117.99      7.31 o 
   3   9  14        0.55       -0.86      2.78 o 
   4   9  14       22.58       20.10      3.19 o 
   5   9  14        0.72       -1.38      2.44 o 
   6   9  14        7.89       10.95      3.11 o 
   7   9  14        4.54        3.65      3.23 o 
  -6  10  14       23.92       30.41      6.29 o 
  -5  10  14        3.51       -0.89      2.81 o 
  -4  10  14        6.44        2.95      2.73 o 
  -3  10  14        0.00        3.52      2.63 o 
  -2  10  14        4.64        2.10      2.49 o 
  -1  10  14        4.47       -0.63      2.49 o 
   0  10  14        4.06       -0.82      2.71 o 
   1  10  14       12.80       18.34      2.97 o 
   2  10  14        7.65       10.39      4.51 o 
   3  10  14       12.42       14.19      2.97 o 
   4  10  14        4.20        2.70      3.02 o 
   5  10  14        8.06       11.64      3.52 o 
   6  10  14        1.01       -0.02      2.85 o 
  -5  11  14       21.40       20.78      4.38 o 
  -4  11  14       40.27       49.00      4.45 o 
  -3  11  14       20.73       20.36      6.02 o 
  -2  11  14        0.88       -2.49      2.49 o 
  -1  11  14        8.69        7.11      3.09 o 
   0  11  14        2.06        3.01      4.10 o 
   1  11  14        1.80       -2.19      3.83 o 
   2  11  14        2.04        4.85      3.02 o 
   3  11  14       12.03        4.20      3.02 o 
   4  11  14       25.24       23.08      4.02 o 
   5  11  14       23.97       27.07      4.22 o 
  -2  12  14        7.31        6.66      3.27 o 
  -1  12  14        2.24       -2.19      3.09 o 
   0  12  14        1.29       -1.41      2.63 o 
   1  12  14        0.01       -0.62      2.88 o 
   2  12  14       22.96       22.87      4.20 o 
 -10   1  15        5.76        5.12      3.10 o 
  -9   1  15        3.37        2.78      2.64 o 
  -8   1  15       12.29       14.89      2.33 o 
  -7   1  15       45.77       45.22      3.05 o 
  -6   1  15        7.88        7.12      1.88 o 
  -5   1  15       41.14       36.12      2.66 o 
  -4   1  15       48.89       47.15      2.86 o 
  -3   1  15       79.66       71.74      3.90 o 
  -2   1  15       51.05       56.09      4.50 o 
  -1   1  15       81.99       86.90      4.17 o 
   0   1  15       62.19       74.65      2.88 o 
   1   1  15      165.36      192.05      4.44 o 
   2   1  15       17.54       26.63      1.92 o 
   3   1  15      362.37      338.86      6.48 o 
   4   1  15        0.57       -1.56      1.97 o 
   5   1  15      162.47      167.41      5.31 o 
   6   1  15      137.00      141.21      5.11 o 
   7   1  15        4.14        4.26      3.07 o 
   8   1  15       19.41       12.96      3.25 o 
   9   1  15      123.46      130.97      9.73 o 
  10   1  15       73.40      101.20      7.71 o 
 -10   2  15        0.47        3.49      3.52 o 
  -9   2  15       36.19       23.92      3.94 o 
  -8   2  15       72.82       82.02      4.05 o 
  -7   2  15       76.09       95.79      5.15 o 
  -6   2  15      130.87       98.05      3.95 o 
  -5   2  15        2.09        2.80      1.47 o 
  -4   2  15      226.63      214.45      5.52 o 
  -3   2  15        0.02       -0.10      1.09 o 
  -2   2  15       66.60       61.08      2.58 o 
  -1   2  15        2.22        1.03      1.43 o 
   0   2  15      635.34      603.75      9.39 o 
   1   2  15       43.90       27.62      3.16 o 
   2   2  15       41.43       48.51      2.71 o 
   3   2  15        0.74        1.22      1.66 o 
   4   2  15      413.43      377.28      8.18 o 
   5   2  15     1523.93     1439.07     25.56 o 
   6   2  15       75.89       85.99      4.15 o 
   7   2  15      182.80      179.02      6.04 o 
   8   2  15        6.24        5.50      2.81 o 
   9   2  15       38.42       40.19      4.29 o 
  10   2  15        4.66        0.08      3.81 o 
  -9   3  15       23.27       30.26      4.10 o 
  -8   3  15        0.13        0.31      2.29 o 
  -7   3  15      234.28      201.35      6.48 o 
  -6   3  15       74.92       76.23      5.29 o 
  -5   3  15       23.80       17.84      2.00 o 
  -4   3  15       97.26       83.56      3.26 o 
  -3   3  15      269.76      279.79      8.83 o 
  -2   3  15      136.16      130.98      3.70 o 
  -1   3  15       28.73       34.94      2.38 o 
   0   3  15      151.88      163.54      4.64 o 
   1   3  15        2.33        4.31      1.53 o 
   2   3  15      341.67      301.63      6.68 o 
   3   3  15      137.43      130.93      4.53 o 
   4   3  15        0.28        0.59      1.66 o 
   5   3  15      403.94      430.43     10.47 o 
   6   3  15      170.28      182.55      8.29 o 
   7   3  15       10.86       13.36      2.54 o 
   8   3  15       12.59       12.54      3.20 o 
   9   3  15       19.10       20.91      4.45 o 
  -9   4  15       66.23       77.53      5.46 o 
  -8   4  15        9.73        6.63      2.59 o 
  -7   4  15       91.24       97.17      4.61 o 
  -6   4  15      320.43      312.77      8.11 o 
  -5   4  15        2.57        2.94      1.92 o 
  -4   4  15       46.73       46.81      2.84 o 
  -3   4  15       40.68       32.08      2.18 o 
  -2   4  15      189.51      165.26      6.60 o 
  -1   4  15       83.35       88.34      4.50 o 
   0   4  15       51.79       51.99      2.80 o 
   1   4  15       64.66       63.24      3.49 o 
   2   4  15       65.72       49.04      3.08 o 
   3   4  15      310.36      284.64      6.68 o 
   4   4  15      387.14      359.33      7.95 o 
   5   4  15      157.49      150.52     12.27 o 
   6   4  15        0.10       -2.17      2.17 o 
   7   4  15       33.27       34.45      3.67 o 
   8   4  15        6.73       10.33      4.40 o 
   9   4  15       17.18       19.28      4.59 o 
  -9   5  15       10.97       18.53      6.84 o 
  -8   5  15       18.71       17.83      3.92 o 
  -7   5  15        3.62        5.48      2.42 o 
  -6   5  15        9.92       11.92      2.38 o 
  -5   5  15       14.50       12.71      2.38 o 
  -4   5  15        1.59       -1.82      2.15 o 
  -3   5  15      198.85      173.04     10.20 o 
  -2   5  15        0.58        1.24      1.70 o 
  -1   5  15       93.15       89.44      4.10 o 
   0   5  15       51.27       53.12      2.91 o 
   1   5  15      228.38      204.03      5.44 o 
   2   5  15      460.64      397.44      8.25 o 
   3   5  15      158.71      148.71      4.81 o 
   4   5  15       28.15       26.74      2.59 o 
   5   5  15        0.40        3.26      2.32 o 
   6   5  15       35.17       25.88      3.94 o 
   7   5  15        8.98        7.57      2.90 o 
   8   5  15        9.13        9.08      3.11 o 
   9   5  15       24.04       16.50      4.45 o 
  -8   6  15      122.80      128.22      7.36 o 
  -7   6  15       62.63       80.93      5.87 o 
  -6   6  15        2.16        2.93      2.27 o 
  -5   6  15      174.48      188.61      6.52 o 
  -4   6  15        5.10        5.48      2.17 o 
  -3   6  15        1.09        6.77      1.88 o 
  -2   6  15      217.61      205.20      6.55 o 
  -1   6  15      158.84      168.20      4.91 o 
   0   6  15      229.91      216.65      5.66 o 
   1   6  15      244.11      244.58      5.99 o 
   2   6  15       10.35       10.04      1.89 o 
   3   6  15      147.46      113.80      5.22 o 
   4   6  15       15.70       17.59      3.37 o 
   5   6  15        0.10        1.62      2.37 o 
   6   6  15       18.52       18.07      7.11 o 
   7   6  15       41.51       51.16      4.96 o 
   8   6  15        0.00       -2.70      3.02 o 
  -8   7  15        0.99        0.27      3.23 o 
  -7   7  15       56.06       50.41      5.05 o 
  -6   7  15       14.83       17.46      3.31 o 
  -5   7  15       29.55       39.82      4.05 o 
  -4   7  15        0.84       -0.81      1.84 o 
  -3   7  15      103.05      100.78      4.12 o 
  -2   7  15       49.86       57.12      3.11 o 
  -1   7  15       11.59       15.86      2.11 o 
   0   7  15        8.42        8.44      1.88 o 
   1   7  15        4.45       -0.66      1.98 o 
   2   7  15      126.59      113.94      5.03 o 
   3   7  15       85.20       78.48      4.49 o 
   4   7  15       48.70       32.31      3.44 o 
   5   7  15       19.33       16.07      3.05 o 
   6   7  15       95.96       92.78      6.84 o 
   7   7  15        7.23        5.47      3.54 o 
   8   7  15        0.49        0.06      3.23 o 
  -7   8  15       16.85       27.11      4.14 o 
  -6   8  15        0.10        2.19      2.81 o 
  -5   8  15       31.49       30.26      4.38 o 
  -4   8  15       13.29       14.39      3.23 o 
  -3   8  15        2.44        2.66      2.17 o 
  -2   8  15      514.00      512.01      9.95 o 
  -1   8  15      164.48      164.82      5.10 o 
   0   8  15        0.05       -2.30      2.48 o 
   1   8  15        1.19        1.21      2.29 o 
   2   8  15       14.47        9.73      2.58 o 
   3   8  15        0.00        1.02      2.10 o 
   4   8  15        0.48        2.81      2.39 o 
   5   8  15        3.82        8.42      3.23 o 
   6   8  15        3.89        6.87      3.23 o 
   7   8  15        0.23        2.16      3.31 o 
  -6   9  15       39.91       50.00      8.75 o 
  -5   9  15        1.89        2.80      2.81 o 
  -4   9  15        3.56        4.38      4.38 o 
  -3   9  15       10.54        7.54      2.49 o 
  -2   9  15       48.62       53.65      4.43 o 
  -1   9  15        7.56        6.78      2.53 o 
   0   9  15       50.15       46.36      3.71 o 
   1   9  15        0.35       -1.89      1.89 o 
   2   9  15        1.82        1.80      2.28 o 
   3   9  15       46.07       42.91      4.96 o 
   4   9  15       45.27       45.30      5.26 o 
   5   9  15       15.57       15.19      3.25 o 
   6   9  15        3.93        4.98      6.02 o 
  -5  10  15        9.76        9.30      3.83 o 
  -4  10  15       12.72       12.03      3.83 o 
  -3  10  15       93.01      105.72      6.04 o 
  -2  10  15        0.23       -2.27      2.49 o 
  -1  10  15       15.83       11.78      3.83 o 
   0  10  15       12.88       10.39      3.09 o 
   1  10  15        8.44        7.11      2.96 o 
   2  10  15        3.19        3.29      2.49 o 
   3  10  15       15.67       17.34      3.05 o 
   4  10  15        1.01        6.39      2.90 o 
   5  10  15        0.56        0.82      2.72 o 
  -4  11  15        0.27        3.83      3.83 o 
  -3  11  15        0.13        0.88      2.88 o 
  -2  11  15        0.40        0.91      2.88 o 
  -1  11  15       53.92       56.90      5.03 o 
   0  11  15        0.49        0.27      3.55 o 
   1  11  15        3.05        3.01      3.09 o 
   2  11  15       23.61       21.55      3.94 o 
   3  11  15       14.14       18.82      3.94 o 
   4  11  15        2.46        3.68      2.90 o 
  -1  12  15       33.55       41.22      4.92 o 
   0  12  15        6.52       16.11      3.87 o 
   1  12  15       92.66      112.21      6.93 o 
  -9   0  16       36.72       54.71      5.91 o 
  -8   0  16        7.89       12.15      3.22 o 
  -7   0  16        5.12       10.33      3.42 o 
  -6   0  16      315.71      346.58     13.13 o 
  -5   0  16        0.15        1.64      2.49 o 
  -4   0  16      432.71      400.87     11.97 o 
  -3   0  16       27.24       23.09      3.09 o 
  -2   0  16       21.86       18.88      3.83 o 
  -1   0  16     1369.41     1373.66     29.00 o 
   0   0  16       22.57       22.51      6.56 o 
   1   0  16       15.69       22.60      5.20 o 
   2   0  16        0.92        0.24      1.86 o 
   3   0  16      113.03       93.35      5.52 o 
   4   0  16       32.30       41.67      3.94 o 
   5   0  16       94.59       84.22      8.20 o 
   6   0  16        0.26       -2.27      2.63 o 
   7   0  16       45.12       46.49      7.11 o 
   8   0  16       56.67       47.03      7.66 o 
   9   0  16      334.98      342.91     18.59 o 
  -9   1  16       12.88        9.30      2.84 o 
  -8   1  16        2.27        3.50      1.98 o 
  -7   1  16        9.76        7.21      2.17 o 
  -6   1  16      148.27      132.98      4.75 o 
  -5   1  16        8.13       10.41      2.11 o 
  -4   1  16      236.71      209.08      5.58 o 
  -3   1  16      137.40      145.58      4.51 o 
  -2   1  16        9.08        8.59      1.77 o 
  -1   1  16       12.60       11.95      1.76 o 
   0   1  16      179.29      192.49      4.59 o 
   1   1  16     1530.51     1548.50     20.44 o 
   2   1  16       58.18       39.14      3.79 o 
   3   1  16      268.16      244.46      7.36 o 
   4   1  16        0.84        1.61      2.17 o 
   5   1  16      258.29      236.59      7.44 o 
   6   1  16        0.06       -2.41      2.41 o 
   7   1  16        9.81        2.12      2.62 o 
   8   1  16        2.75        0.66      3.20 o 
   9   1  16        1.00       -0.14      3.66 o 
  -9   2  16       16.49       10.46      3.54 o 
  -8   2  16        0.10       -0.63      2.28 o 
  -7   2  16        3.30        2.30      2.02 o 
  -6   2  16        2.84        0.86      2.38 o 
  -5   2  16       20.82       13.72      1.94 o 
  -4   2  16       32.30       34.77      2.64 o 
  -3   2  16       45.29       51.86      3.36 o 
  -2   2  16       46.25       40.22      2.59 o 
  -1   2  16        6.91        9.80      1.64 o 
   0   2  16      399.26      403.17      8.13 o 
   1   2  16      399.09      454.68     10.41 o 
   2   2  16       38.93       43.66      3.92 o 
   3   2  16        0.50        3.65      1.88 o 
   4   2  16       22.84       18.16      2.72 o 
   5   2  16      156.72      156.73      6.17 o 
   6   2  16        9.27       14.81      2.90 o 
   7   2  16        7.66        7.11      2.90 o 
   8   2  16        7.04        8.35      2.97 o 
   9   2  16        6.21        3.93      3.36 o 
  -9   3  16        0.41        1.75      3.38 o 
  -8   3  16       56.28       60.26      4.50 o 
  -7   3  16       18.15       13.14      2.82 o 
  -6   3  16       63.08       46.03      3.39 o 
  -5   3  16        1.59        5.03      1.94 o 
  -4   3  16        0.81       -1.60      1.70 o 
  -3   3  16      199.02      210.05      5.92 o 
  -2   3  16      180.42      179.36      5.89 o 
  -1   3  16        1.67        6.12      1.70 o 
   0   3  16     1634.97     1543.51     26.52 o 
   1   3  16      795.00      754.80     12.91 o 
   2   3  16      509.57      490.53      9.42 o 
   3   3  16       11.91        6.20      1.94 o 
   4   3  16      368.46      321.19     19.61 o 
   5   3  16      139.54      124.16      5.57 o 
   6   3  16       87.21       78.23      6.05 o 
   7   3  16        0.40        0.60      2.20 o 
   8   3  16       26.03       33.13      5.49 o 
   9   3  16        2.40        5.39      3.94 o 
  -9   4  16        0.29        1.54      3.03 o 
  -8   4  16       60.20       58.91      4.18 o 
  -7   4  16       63.44       68.73      4.11 o 
  -6   4  16       67.69       67.66      3.89 o 
  -5   4  16        2.60        4.61      2.05 o 
  -4   4  16       85.93       69.07      3.45 o 
  -3   4  16        9.21        7.47      2.21 o 
  -2   4  16      370.46      365.64      7.78 o 
  -1   4  16      380.69      331.64      7.23 o 
   0   4  16       89.67       61.91      3.19 o 
   1   4  16      161.89      130.94      4.42 o 
   2   4  16       51.43       55.15      3.19 o 
   3   4  16       39.43       51.30      3.05 o 
   4   4  16       33.17       23.09      3.08 o 
   5   4  16       70.49       75.29      6.02 o 
   6   4  16      218.12      231.78      7.67 o 
   7   4  16       30.07       36.72      6.56 o 
   8   4  16        4.05        3.01      3.54 o 
   9   4  16       18.97       21.32     10.12 o 
  -8   5  16        5.51        9.14      3.24 o 
  -7   5  16       87.69       79.94      4.44 o 
  -6   5  16       36.40       47.29      4.06 o 
  -5   5  16       65.60       56.03      3.94 o 
  -4   5  16      137.51      130.42      5.60 o 
  -3   5  16      373.70      360.47      9.11 o 
  -2   5  16      230.32      208.06      5.65 o 
  -1   5  16       43.21       34.55      2.52 o 
   0   5  16      819.93      788.51     13.39 o 
   1   5  16       24.64       20.46      2.60 o 
   2   5  16       36.82       32.14      2.64 o 
   3   5  16       54.86       55.73      3.15 o 
   4   5  16       10.46        5.59      2.09 o 
   5   5  16        1.41        2.84      2.73 o 
   6   5  16       83.34       72.16      5.65 o 
   7   5  16        0.67        1.00      3.14 o 
   8   5  16        0.00       -1.58      3.42 o 
   9   5  16        8.47       17.50      6.02 o 
  -8   6  16        2.41        2.73      3.64 o 
  -7   6  16        8.52       11.04      3.73 o 
  -6   6  16       16.33       16.79      3.26 o 
  -5   6  16       24.31       25.33      3.05 o 
  -4   6  16      267.05      292.41      8.24 o 
  -3   6  16       10.79       12.36      2.09 o 
  -2   6  16       19.99       19.40      2.22 o 
  -1   6  16       92.74      102.13      3.89 o 
   0   6  16      195.10      157.05      4.84 o 
   1   6  16      156.85      149.11      6.87 o 
   2   6  16       44.21       34.94      3.46 o 
   3   6  16       58.52       56.33      4.02 o 
   4   6  16      113.75       96.82      4.99 o 
   5   6  16       16.15       13.12      4.25 o 
   6   6  16       36.00       44.71      4.85 o 
   7   6  16        9.19        5.23      3.23 o 
   8   6  16       30.98       38.68      5.25 o 
  -7   7  16        0.09        2.65      3.31 o 
  -6   7  16        1.92        5.57      3.14 o 
  -5   7  16        0.92       -1.81      2.32 o 
  -4   7  16       19.80       18.30      3.04 o 
  -3   7  16       12.42        8.89      2.16 o 
  -2   7  16        3.02        6.70      1.91 o 
  -1   7  16       79.45       74.09      3.87 o 
   0   7  16        5.47        5.07      1.88 o 
   1   7  16      132.13      131.33      5.54 o 
   2   7  16      226.29      202.54      8.55 o 
   3   7  16        5.88       13.62      2.82 o 
   4   7  16       12.34       15.28      3.36 o 
   5   7  16        0.86        6.48      2.90 o 
   6   7  16       46.16       42.57     11.21 o 
   7   7  16       14.21       12.16      4.05 o 
   8   7  16        4.71        2.19      4.38 o 
  -7   8  16        5.81        7.00      3.64 o 
  -6   8  16       71.82       69.32      6.84 o 
  -5   8  16       23.02       22.48      3.64 o 
  -4   8  16        2.07        0.55      2.73 o 
  -3   8  16       64.11       57.69      3.38 o 
  -2   8  16       13.05       16.71      2.44 o 
  -1   8  16        6.06       11.97      2.53 o 
   0   8  16        1.49        0.35      2.79 o 
   1   8  16        5.64        6.06      2.49 o 
   2   8  16        6.27        4.90      2.32 o 
   3   8  16        6.81       13.41      3.29 o 
   4   8  16       13.32       14.06      3.06 o 
   5   8  16        5.29        1.83      3.14 o 
   6   8  16       20.29       23.99      4.45 o 
   7   8  16        6.79       10.44      3.80 o 
  -6   9  16        2.71        6.07      3.31 o 
  -5   9  16       49.67       58.61      5.05 o 
  -4   9  16        0.00       -2.42      2.63 o 
  -3   9  16        1.38        0.00      3.83 o 
  -2   9  16       66.40       58.60      4.59 o 
  -1   9  16        9.71        9.24      3.24 o 
   0   9  16       20.90       20.79      3.74 o 
   1   9  16        0.28       -2.05      2.05 o 
   2   9  16       13.94       19.77      4.88 o 
   3   9  16        3.23        3.51      2.64 o 
   4   9  16       15.42       24.91      8.70 o 
   5   9  16       49.45       55.41      5.25 o 
   6   9  16        2.68       -1.18      3.23 o 
  -5  10  16        4.29        8.20      4.38 o 
  -4  10  16       56.29       90.79      7.66 o 
  -3  10  16        1.24        2.29      3.02 o 
  -2  10  16        0.06       -0.82      2.71 o 
  -1  10  16        1.96        4.01      2.88 o 
   0  10  16        0.14       -2.46      2.71 o 
   1  10  16       29.99       27.21      3.44 o 
   2  10  16        0.26       -2.32      2.32 o 
   3  10  16       50.10       59.30      4.50 o 
   4  10  16        5.04        1.27      2.97 o 
   5  10  16        7.74        9.06      3.18 o 
  -3  11  16       28.12       25.77      3.94 o 
  -2  11  16        2.17       -0.21      3.02 o 
  -1  11  16       20.55       27.11      8.20 o 
   0  11  16       27.24       30.63      4.25 o 
   1  11  16        1.51        0.51      2.88 o 
   2  11  16        7.70        5.59      3.42 o 
   3  11  16        0.47       -2.77      3.55 o 
  -9   1  17       45.03       53.31      4.26 o 
  -8   1  17       14.06       14.07      2.66 o 
  -7   1  17       62.27       68.73      3.69 o 
  -6   1  17       33.53       30.75      3.32 o 
  -5   1  17      303.60      274.17      7.50 o 
  -4   1  17       17.64       11.89      2.21 o 
  -3   1  17      210.04      187.72      5.45 o 
  -2   1  17       42.83       43.03      4.89 o 
  -1   1  17       43.01       41.35      2.94 o 
   0   1  17      896.41      855.06     14.22 o 
   1   1  17       25.46       23.75      2.25 o 
   2   1  17      173.22      181.37      5.44 o 
   3   1  17      127.33      113.94     10.91 o 
   4   1  17        4.65       -1.24      2.61 o 
   5   1  17       79.48       69.76      4.35 o 
   6   1  17       14.46       18.19      3.13 o 
   7   1  17        1.07       -1.79      2.64 o 
   8   1  17        0.65       -1.58      4.10 o 
   9   1  17        0.39       -0.49      4.65 o 
  -9   2  17        8.11        5.20      3.38 o 
  -8   2  17        0.52       -2.16      2.56 o 
  -7   2  17       12.83       10.02      2.66 o 
  -6   2  17       22.51       30.90      2.82 o 
  -5   2  17       53.00       60.40      3.21 o 
  -4   2  17       88.18       95.69      4.07 o 
  -3   2  17       55.83       52.26      3.16 o 
  -2   2  17       39.87       36.05      2.59 o 
  -1   2  17       68.20       83.49      4.20 o 
   0   2  17     1445.77     1389.81     27.11 o 
   1   2  17      130.04      146.88      4.84 o 
   2   2  17      188.95      169.60      5.10 o 
   3   2  17      253.00      246.01      6.41 o 
   4   2  17        5.05        9.83      3.09 o 
   5   2  17        2.12        3.30      2.84 o 
   6   2  17       19.45       15.93      2.97 o 
   7   2  17        8.48        9.69      2.87 o 
   8   2  17        0.98        0.32      2.81 o 
   9   2  17        0.13       -0.11      3.64 o 
  -9   3  17       42.52       37.10      4.57 o 
  -8   3  17       38.27       46.79      4.06 o 
  -7   3  17       20.90       29.01      3.32 o 
  -6   3  17        7.08        7.22      2.44 o 
  -5   3  17        8.65        6.57      2.37 o 
  -4   3  17       14.69       13.29      2.20 o 
  -3   3  17       46.02       49.60      3.05 o 
  -2   3  17        2.53        8.13      2.30 o 
  -1   3  17      133.25      147.51      4.78 o 
   0   3  17      179.67      186.28      6.20 o 
   1   3  17       36.84       46.14      2.93 o 
   2   3  17       23.51       15.26      2.53 o 
   3   3  17       14.90        9.09      2.10 o 
   4   3  17        0.43        2.76      2.37 o 
   5   3  17      356.31      353.68      9.64 o 
   6   3  17      107.19      101.98      5.43 o 
   7   3  17       55.36       52.64      4.36 o 
   8   3  17       47.78       52.89      6.02 o 
   9   3  17       12.20       12.69      4.73 o 
  -8   4  17       11.41       13.69      4.03 o 
  -7   4  17       72.55       74.78      5.37 o 
  -6   4  17        0.79       -2.05      2.05 o 
  -5   4  17      234.81      263.40      8.02 o 
  -4   4  17       51.66       49.52      3.62 o 
  -3   4  17      176.49      187.12      6.25 o 
  -2   4  17      239.33      210.06      9.16 o 
  -1   4  17        7.27        0.72      1.26 o 
   0   4  17      265.14      268.06      6.55 o 
   1   4  17      688.50      648.21     11.68 o 
   2   4  17       92.93       92.69      4.42 o 
   3   4  17      277.37      242.90      7.16 o 
   4   4  17       24.38       21.42      2.59 o 
   5   4  17      179.27      153.12      6.27 o 
   6   4  17        0.90        2.93      3.14 o 
   7   4  17       39.18       35.87      4.85 o 
   8   4  17        7.30       11.64      3.94 o 
  -8   5  17        9.24        7.26      4.05 o 
  -7   5  17       42.94       50.94      4.33 o 
  -6   5  17       19.52       26.83      3.52 o 
  -5   5  17       87.11       80.29      4.79 o 
  -4   5  17        8.04        8.24      2.49 o 
  -3   5  17        0.25       -0.36      2.49 o 
  -2   5  17       43.32       36.44      3.13 o 
  -1   5  17        0.88       -1.49      1.49 o 
   0   5  17       36.64       29.87      2.52 o 
   1   5  17        9.88        5.13      1.89 o 
   2   5  17       18.11       15.19      2.81 o 
   3   5  17       11.16        7.57      2.01 o 
   4   5  17        2.85       -2.13      2.13 o 
   5   5  17        9.10        8.05      3.23 o 
   6   5  17        1.55       -1.20      2.73 o 
   7   5  17        6.32        5.41      3.42 o 
   8   5  17        8.44        1.86      3.64 o 
  -8   6  17        0.33       -3.40      6.29 o 
  -7   6  17        0.06       -2.81      2.81 o 
  -6   6  17        4.71       -2.28      2.32 o 
  -5   6  17       62.62       61.49      4.16 o 
  -4   6  17       53.68       57.46      4.01 o 
  -3   6  17      160.95      167.10      7.67 o 
  -2   6  17       27.55       32.23      2.66 o 
  -1   6  17        5.10        4.51      1.83 o 
   0   6  17      163.78      168.98      5.32 o 
   1   6  17       12.17       17.83      2.31 o 
   2   6  17        5.37        6.31      1.98 o 
   3   6  17       42.98       39.52      4.03 o 
   4   6  17       42.24       29.07      3.38 o 
   5   6  17        8.28        7.84      3.42 o 
   6   6  17       41.35       40.75      4.73 o 
   7   6  17        0.68        0.43      3.23 o 
   8   6  17        1.65        1.98      5.47 o 
  -7   7  17        2.08        0.23      4.92 o 
  -6   7  17        0.38        3.76      3.14 o 
  -5   7  17       42.72       48.86      4.85 o 
  -4   7  17        9.97       11.40      2.69 o 
  -3   7  17       21.74       20.31      3.11 o 
  -2   7  17        0.05       -0.31      1.81 o 
  -1   7  17      107.29      118.58      4.51 o 
   0   7  17       42.58       46.60      3.12 o 
   1   7  17        5.46        2.53      2.22 o 
   2   7  17       92.84       83.07      4.58 o 
   3   7  17       37.02       30.02      3.38 o 
   4   7  17       14.50        6.04      2.72 o 
   5   7  17       40.37       49.86      5.78 o 
   6   7  17        2.43        3.55      3.23 o 
   7   7  17       10.71       10.49      4.20 o 
  -6   8  17      106.22      139.86      9.30 o 
  -5   8  17        1.37        1.46      3.28 o 
  -4   8  17       62.98       67.55      5.25 o 
  -3   8  17       85.50       86.54      4.80 o 
  -2   8  17        4.69        1.63      1.94 o 
  -1   8  17       44.21       37.90      3.36 o 
   0   8  17        3.25        2.09      2.17 o 
   1   8  17        5.97        3.43      2.74 o 
   2   8  17       14.59       13.64      2.90 o 
   3   8  17       24.26       26.10      4.93 o 
   4   8  17        0.01        2.83      2.64 o 
   5   8  17        0.40       -0.50      2.70 o 
   6   8  17       68.42       80.62      6.27 o 
  -5   9  17        1.16       -3.02      3.02 o 
  -4   9  17        6.00        4.77      3.23 o 
  -3   9  17       84.47      105.55      8.20 o 
  -2   9  17       22.09       23.36      3.66 o 
  -1   9  17        0.18        0.59      2.30 o 
   0   9  17        1.21       -0.44      2.17 o 
   1   9  17        1.21       -0.71      2.25 o 
   2   9  17        0.01       -0.29      2.49 o 
   3   9  17       14.44        9.88      3.05 o 
   4   9  17        4.11        4.52      3.05 o 
   5   9  17       16.18       15.14      7.11 o 
  -4  10  17       44.67       38.28      6.02 o 
  -3  10  17        0.00        0.72      3.02 o 
  -2  10  17       14.38        5.28      3.28 o 
  -1  10  17       11.90       10.65      5.47 o 
   0  10  17       22.40       25.03      4.25 o 
   1  10  17        0.90        1.57      2.69 o 
   2  10  17        6.81        3.68      2.70 o 
   3  10  17        4.95        4.56      2.97 o 
   4  10  17       29.20       33.30      5.53 o 
  -2  11  17        4.98        1.91      3.09 o 
  -1  11  17        0.10        1.91      3.48 o 
   0  11  17       23.63       20.26      4.05 o 
   1  11  17        0.52       -1.20      3.02 o 
   2  11  17       18.94       12.88      4.38 o 
  -9   0  18        0.51        5.96      4.05 o 
  -8   0  18        0.95       -1.88      3.42 o 
  -7   0  18        0.49       -0.38      3.02 o 
  -6   0  18       43.52       56.68      7.93 o 
  -5   0  18       10.05        5.80      3.28 o 
  -4   0  18       92.29      101.66      6.37 o 
  -3   0  18      546.93      517.04     14.47 o 
  -2   0  18      371.73      375.72     12.31 o 
  -1   0  18       68.85       62.22      4.64 o 
   0   0  18       40.77       59.07      6.56 o 
   1   0  18       26.43       16.72      3.09 o 
   3   0  18      252.21      237.36     13.67 o 
   4   0  18      212.30      217.67     13.13 o 
   5   0  18      157.59      141.65     11.49 o 
   6   0  18       48.63       51.96      8.20 o 
   7   0  18        1.84       -0.55      4.92 o 
   8   0  18       67.03       88.05     10.39 o 
   9   0  18        2.59       10.39      6.56 o 
  -9   1  18        1.41        0.23      3.18 o 
  -8   1  18        4.48        0.48      2.46 o 
  -7   1  18        5.19        7.33      2.31 o 
  -6   1  18        0.47        1.95      2.27 o 
  -5   1  18       19.53       19.42      2.64 o 
  -4   1  18       92.15       90.66      4.62 o 
  -3   1  18      290.97      282.49      6.89 o 
  -2   1  18       21.71       20.88      2.31 o 
  -1   1  18      119.37      105.26      4.23 o 
   0   1  18       43.55       65.13      3.79 o 
   1   1  18      160.98      164.98     11.13 o 
   2   1  18       27.57       22.93      3.04 o 
   3   1  18       50.86       32.60      4.25 o 
   4   1  18        3.11       -1.53      2.88 o 
   5   1  18        6.33        1.91      3.48 o 
   6   1  18       67.84       61.84      5.80 o 
   7   1  18       14.36       13.95      4.25 o 
   8   1  18       17.52       23.09      5.03 o 
   9   1  18       18.98       18.55      6.56 o 
  -9   2  18        2.81       -0.63      3.54 o 
  -8   2  18        1.07       -1.98      2.72 o 
  -7   2  18        6.23       10.02      2.89 o 
  -6   2  18        0.20       -2.03      2.03 o 
  -5   2  18      101.21      113.88      5.13 o 
  -4   2  18       15.30       16.90      2.98 o 
  -3   2  18        0.00        2.19      2.09 o 
  -2   2  18        1.26        2.16      1.98 o 
  -1   2  18       30.99       44.31      3.86 o 
   0   2  18       91.12       85.67      4.52 o 
   1   2  18       64.41       76.07      3.62 o 
   2   2  18      169.29      162.37      7.33 o 
   3   2  18        9.75        9.73      2.58 o 
   4   2  18        6.38        6.26      2.49 o 
   5   2  18        0.06        0.21      2.32 o 
   6   2  18       16.93       16.90      3.20 o 
   7   2  18       25.68       29.52      3.89 o 
   8   2  18        1.67       -3.87      3.87 o 
   9   2  18        0.04       -2.19      6.56 o 
  -8   3  18        0.05        2.73      3.11 o 
  -7   3  18       50.43       60.68      4.17 o 
  -6   3  18        7.97       15.86      2.77 o 
  -5   3  18        5.36        3.72      2.22 o 
  -4   3  18        6.20        5.09      2.80 o 
  -3   3  18        4.79        5.23      2.30 o 
  -2   3  18      817.16      771.60     15.57 o 
  -1   3  18        5.88        8.05      2.41 o 
   0   3  18       76.09       75.93      4.58 o 
   1   3  18      486.41      462.34      9.27 o 
   2   3  18      460.96      382.46      9.79 o 
   3   3  18       25.83       27.23      2.77 o 
   4   3  18       55.24       61.02      5.36 o 
   5   3  18        9.98       10.05      2.81 o 
   6   3  18        0.60        4.41      2.69 o 
   7   3  18       18.58       17.43      3.36 o 
   8   3  18       11.24       12.38      4.20 o 
  -8   4  18        6.79        7.99      3.52 o 
  -7   4  18        0.26       -1.50      2.64 o 
  -6   4  18       40.19       49.69      4.16 o 
  -5   4  18       27.34       20.81      3.11 o 
  -4   4  18        2.07        0.60      2.41 o 
  -3   4  18      121.06      124.72      5.31 o 
  -2   4  18       82.32       81.31      5.46 o 
  -1   4  18      132.17      124.93      7.29 o 
   0   4  18        2.83        4.79      1.91 o 
   1   4  18       36.76       42.69      2.99 o 
   2   4  18       83.53       67.19      3.95 o 
   3   4  18       12.21       17.50      2.46 o 
   4   4  18        0.91       -1.68      2.17 o 
   5   4  18       12.30       15.25      2.87 o 
   6   4  18        2.37        4.80      3.23 o 
   7   4  18        4.66       -0.55      4.92 o 
   8   4  18        1.15       -2.27      3.66 o 
  -8   5  18        0.47        5.50      8.48 o 
  -7   5  18       56.58       55.40      4.57 o 
  -6   5  18        5.71        1.66      4.25 o 
  -5   5  18        0.05       -0.60      2.32 o 
  -4   5  18       70.76       61.57      4.18 o 
  -3   5  18        0.86       -0.55      2.09 o 
  -2   5  18       59.39       59.75      4.08 o 
  -1   5  18       24.38       20.98      2.46 o 
   0   5  18       17.54       14.60      2.87 o 
   1   5  18        1.81        0.32      1.76 o 
   2   5  18       41.92       54.26      3.63 o 
   3   5  18      148.06      148.00      6.39 o 
   4   5  18        1.86       -1.60      1.98 o 
   5   5  18       22.67       20.84      3.94 o 
   6   5  18       31.78       44.20      4.85 o 
   7   5  18        0.80        0.46      3.54 o 
   8   5  18       86.27      116.00      8.48 o 
  -7   6  18       42.33       24.59      4.55 o 
  -6   6  18        5.61       11.62      3.20 o 
  -5   6  18       32.62       31.38      3.62 o 
  -4   6  18       85.39      104.26      5.31 o 
  -3   6  18        8.40        7.59      2.49 o 
  -2   6  18        9.03        5.37      2.34 o 
  -1   6  18        9.36        9.62      2.11 o 
   0   6  18        5.48       10.02      2.16 o 
   1   6  18        5.00        2.41      1.88 o 
   2   6  18        9.18       17.03      2.92 o 
   3   6  18        3.03       -2.22      2.22 o 
   4   6  18        0.00       -1.50      2.44 o 
   5   6  18        3.07        3.09      3.14 o 
   6   6  18        3.29        2.76      3.54 o 
   7   6  18        0.42        0.35      3.54 o 
  -7   7  18        3.96        4.38      4.38 o 
  -6   7  18        0.01       -2.04      3.23 o 
  -5   7  18        0.05        2.22      3.14 o 
  -4   7  18       35.81       52.39      4.16 o 
  -3   7  18       25.57       21.31      3.13 o 
  -2   7  18        2.24        1.61      1.94 o 
  -1   7  18       16.06       14.17      2.31 o 
   0   7  18        0.17        1.23      1.88 o 
   1   7  18      154.17      154.37      6.17 o 
   2   7  18       70.86       76.21      4.72 o 
   3   7  18       54.70       52.03      4.35 o 
   4   7  18        6.17        4.81      2.72 o 
   5   7  18        4.22        4.20      3.54 o 
   6   7  18        2.79        3.31      3.54 o 
   7   7  18        1.63       -1.75      3.64 o 
  -6   8  18       47.23       45.24      6.02 o 
  -5   8  18       53.83       65.69      5.74 o 
  -4   8  18       57.29       60.34      6.29 o 
  -3   8  18       16.29       19.92      3.13 o 
  -2   8  18        0.13       -2.15      2.15 o 
  -1   8  18       40.57       39.99      3.57 o 
   0   8  18        4.60        1.64      2.37 o 
   1   8  18        2.33        2.13      2.49 o 
   2   8  18       10.93        9.67      2.81 o 
   3   8  18        0.05       -2.49      2.49 o 
   4   8  18       63.85       64.43      4.83 o 
   5   8  18        1.83       -0.12      6.29 o 
   6   8  18       14.56       16.91      4.14 o 
  -5   9  18       12.29       10.97      4.92 o 
  -4   9  18        0.32       -0.48      6.29 o 
  -3   9  18        1.88        2.19      3.83 o 
  -2   9  18       14.28       18.44      3.66 o 
  -1   9  18       49.93       61.50      5.34 o 
   0   9  18        4.29        4.21      2.62 o 
   1   9  18        7.27       12.62      4.13 o 
   2   9  18        0.00       -2.12      2.98 o 
   3   9  18        9.68        9.44      3.29 o 
   4   9  18        2.54       -1.93      2.78 o 
   5   9  18       39.28       43.99      7.38 o 
  -3  10  18        2.28        3.28      3.83 o 
  -2  10  18        3.43        6.66      3.27 o 
  -1  10  18       99.41      118.09      7.15 o 
   0  10  18       69.94       79.16      9.30 o 
   1  10  18        0.03       -2.64      2.64 o 
   2  10  18       26.43       35.45      4.10 o 
   3  10  18       23.34       26.04      3.94 o 
  -8   1  19        1.52       -1.52      2.97 o 
  -7   1  19        0.02        2.72      2.34 o 
  -6   1  19       37.40       34.35      3.00 o 
  -5   1  19      371.21      331.36      8.25 o 
  -4   1  19      104.62      111.81      4.69 o 
  -3   1  19       52.10       52.29      3.34 o 
  -2   1  19      155.15      152.12      5.89 o 
  -1   1  19       62.27       59.79      3.99 o 
   0   1  19      184.24      180.55      6.42 o 
   1   1  19       33.28       33.99      4.25 o 
   2   1  19       11.84       14.59      3.48 o 
   3   1  19       16.74       14.43      5.47 o 
   4   1  19      128.31      130.98      7.73 o 
   5   1  19        2.77        1.38      3.66 o 
   6   1  19       24.06       19.65      4.82 o 
   7   1  19       75.87       74.41     10.12 o 
   8   1  19        0.41       -1.77      4.05 o 
  -8   2  19        2.00        4.48      3.29 o 
  -7   2  19       35.49       53.06      4.15 o 
  -6   2  19        4.12        2.72      3.32 o 
  -5   2  19       88.84       89.00      4.94 o 
  -4   2  19        0.34        2.26      2.30 o 
  -3   2  19       23.03       19.85      2.94 o 
  -2   2  19      152.21      143.16      5.76 o 
  -1   2  19       16.62       12.99      2.62 o 
   0   2  19       71.07       55.64      3.79 o 
   1   2  19        2.16        0.45      2.17 o 
   2   2  19        7.20        9.20      2.60 o 
   3   2  19      287.32      260.30     17.77 o 
   4   2  19      207.60      224.87      7.44 o 
   5   2  19       11.40       10.90      2.90 o 
   6   2  19       30.07       30.00      6.56 o 
   7   2  19        0.95        1.09      3.87 o 
   8   2  19        2.76        4.23      4.43 o 
  -8   3  19       15.02       22.53      5.13 o 
  -7   3  19       26.43       35.52      4.03 o 
  -6   3  19       32.06       26.44      4.17 o 
  -5   3  19        1.46        5.20      2.69 o 
  -4   3  19       46.27       53.73      3.99 o 
  -3   3  19       11.38        6.99      2.41 o 
  -2   3  19       18.27       20.74      2.84 o 
  -1   3  19      114.52       91.26      4.72 o 
   0   3  19       17.57       21.58      2.94 o 
   1   3  19       32.12       26.29      3.04 o 
   2   3  19       39.44       37.35      3.04 o 
   3   3  19        6.51        3.45      3.70 o 
   4   3  19        0.00       -1.36      2.37 o 
   5   3  19        5.13        5.41      3.49 o 
   6   3  19        0.59        1.37      2.55 o 
   7   3  19       40.84       35.75      4.16 o 
   8   3  19       10.66        6.56      6.02 o 
  -8   4  19       11.23       21.72      4.02 o 
  -7   4  19       39.11       59.87      4.81 o 
  -6   4  19       39.14       38.11      4.02 o 
  -5   4  19       71.22       70.99      4.58 o 
  -4   4  19       24.42       33.17      3.62 o 
  -3   4  19       14.91       19.56      3.04 o 
  -2   4  19        7.35        8.80      2.49 o 
  -1   4  19       88.06       93.15      9.19 o 
   0   4  19        2.56        5.10      2.21 o 
   1   4  19        1.42        0.61      2.13 o 
   2   4  19       54.86       52.68      3.33 o 
   3   4  19       22.25       15.64      2.48 o 
   4   4  19       43.98       43.66      3.84 o 
   5   4  19       23.33       25.32      3.52 o 
   6   4  19       22.08       14.22      4.05 o 
   7   4  19        5.60        8.28      7.38 o 
   8   4  19       52.18       59.77     13.13 o 
  -7   5  19        9.78       10.83      3.41 o 
  -6   5  19       21.27       22.30      4.41 o 
  -5   5  19        6.07       11.12      2.97 o 
  -4   5  19        4.94        2.15      2.49 o 
  -3   5  19        2.76        3.28      2.53 o 
  -2   5  19       77.14       78.66      5.13 o 
  -1   5  19        7.64        8.71      2.70 o 
   0   5  19        1.67        3.25      2.20 o 
   1   5  19      176.64      162.64      5.39 o 
   2   5  19       37.92       36.44      2.97 o 
   3   5  19       18.53       19.76      3.79 o 
   4   5  19        8.18       12.87      3.54 o 
   5   5  19       36.77       42.75      7.11 o 
   6   5  19       10.00        5.47      3.64 o 
   7   5  19        2.28        0.75      3.54 o 
  -7   6  19       14.59       15.86      4.45 o 
  -6   6  19        1.59       -0.81      2.81 o 
  -5   6  19       15.47       16.79      3.36 o 
  -4   6  19       17.12       10.77      2.90 o 
  -3   6  19       42.53       37.85      3.54 o 
  -2   6  19       44.92       50.21      3.76 o 
  -1   6  19        1.48       -0.82      1.76 o 
   0   6  19       49.86       46.27      3.21 o 
   1   6  19        6.37        9.99      2.36 o 
   2   6  19        1.62        1.16      2.02 o 
   3   6  19      100.24       95.61      5.39 o 
   4   6  19        9.90        3.06      2.72 o 
   5   6  19        0.05       -3.28      3.28 o 
   6   6  19        0.02       -1.35      4.92 o 
   7   6  19       17.23       16.22      4.45 o 
  -6   7  19       36.37       44.10      5.36 o 
  -5   7  19        4.23        4.66      3.55 o 
  -4   7  19      107.03       98.31      8.35 o 
  -3   7  19       17.88       20.27      3.13 o 
  -2   7  19        0.31       -2.09      2.17 o 
  -1   7  19       33.80       35.80      3.14 o 
   0   7  19        2.18       -0.66      1.84 o 
   1   7  19        1.18       -0.60      2.41 o 
   2   7  19       10.00       13.08      3.13 o 
   3   7  19       10.75        8.22      3.03 o 
   4   7  19        0.10       -0.37      2.64 o 
   5   7  19       12.97       18.34      4.20 o 
   6   7  19       14.37       18.52      4.45 o 
  -5   8  19       27.06       28.09      4.85 o 
  -4   8  19        2.25        5.18      3.55 o 
  -3   8  19       66.68       71.17      4.72 o 
  -2   8  19        3.06       -2.49      2.49 o 
  -1   8  19       41.23       56.86      4.20 o 
   0   8  19        2.75       -1.49      2.41 o 
   1   8  19       10.49       10.82      3.04 o 
   2   8  19       10.40        5.37      2.81 o 
   3   8  19        4.84        3.97      4.09 o 
   4   8  19        0.92        0.21      2.90 o 
   5   8  19        1.64        7.19      3.94 o 
  -4   9  19       10.12       12.03      4.92 o 
  -3   9  19       39.96       35.55      6.02 o 
  -2   9  19        3.11        7.11      4.38 o 
  -1   9  19        5.15        5.83      2.84 o 
   0   9  19        9.13       12.39      3.13 o 
   1   9  19      102.06      107.36      6.15 o 
   2   9  19        2.63        3.31      2.97 o 
   3   9  19        6.58       13.79      3.62 o 
   4   9  19       53.64       53.46      6.93 o 
  -2  10  19       53.82       72.74      8.20 o 
  -1  10  19       12.25       14.49      4.25 o 
   0  10  19        0.01        3.25      3.27 o 
   1  10  19       19.64       19.20      3.62 o 
   2  10  19        0.14       -1.06      3.73 o 
  -8   0  20        1.51        2.52      4.33 o 
  -7   0  20       23.95       27.46      4.98 o 
  -6   0  20       20.30       13.15      4.05 o 
  -5   0  20       55.77       65.38      6.02 o 
  -4   0  20       45.95       37.15      4.82 o 
  -3   0  20     1041.29     1072.27     25.51 o 
  -2   0  20        1.88        5.00      2.88 o 
  -1   0  20       53.08       61.24      5.21 o 
   0   0  20      455.69      352.75     16.41 o 
   1   0  20      369.41      305.17     15.31 o 
   2   0  20      229.68      222.04     13.13 o 
   3   0  20       22.22       12.03      5.47 o 
   4   0  20       13.21       16.41      5.47 o 
   5   0  20      125.83      133.45     11.49 o 
   6   0  20       29.22       39.92      7.66 o 
   7   0  20        2.69        3.83      6.02 o 
   8   0  20      102.30      110.48     12.03 o 
  -8   1  20        6.66       11.79      4.05 o 
  -7   1  20        0.15        0.85      3.00 o 
  -6   1  20       22.84       31.37      3.45 o 
  -5   1  20       28.04       28.44      3.24 o 
  -4   1  20        8.62       15.85      2.71 o 
  -3   1  20       61.20       67.65      4.40 o 
  -2   1  20      169.79      178.26      6.62 o 
  -1   1  20       25.27       18.20      2.94 o 
   0   1  20        3.74        3.19      2.30 o 
   1   1  20       33.86       30.38      3.87 o 
   2   1  20      207.10      203.23      8.89 o 
   3   1  20        4.87        0.29      3.27 o 
   4   1  20       31.38       33.35      4.82 o 
   5   1  20        3.38       -0.27      3.48 o 
   6   1  20       36.22       25.13      9.30 o 
   7   1  20        0.88        1.07      4.05 o 
   8   1  20       11.57       10.05      7.93 o 
  -8   2  20        6.16        4.72      3.44 o 
  -7   2  20       17.15       22.51      3.43 o 
  -6   2  20       22.56       24.99      3.31 o 
  -5   2  20        0.81        3.92      2.72 o 
  -4   2  20        7.91       13.98      3.04 o 
  -3   2  20       89.40       82.73      4.81 o 
  -2   2  20      106.36      109.34      5.45 o 
  -1   2  20       61.76       63.74      5.47 o 
   0   2  20       47.77       46.09      3.76 o 
   1   2  20      163.92      173.28      6.52 o 
   2   2  20      172.03      190.98     11.49 o 
   3   2  20        2.47        0.23      3.83 o 
   4   2  20        0.02       -1.77      3.27 o 
   5   2  20       20.40       14.82      4.20 o 
   6   2  20       15.31       20.20      8.75 o 
   7   2  20        8.87        4.38      4.25 o 
   8   2  20       18.10       21.88      5.41 o 
  -7   3  20        9.21       12.85      3.52 o 
  -6   3  20        8.01        7.75      3.22 o 
  -5   3  20       27.54       20.94      3.38 o 
  -4   3  20      319.12      321.94      9.44 o 
  -3   3  20        1.50        1.37      2.41 o 
  -2   3  20        0.92        1.46      2.21 o 
  -1   3  20      119.49      109.85      5.37 o 
   0   3  20      230.59      230.62      8.29 o 
   1   3  20      182.59      201.53      7.05 o 
   2   3  20       57.64       54.84      5.12 o 
   3   3  20       52.87       60.95      5.52 o 
   4   3  20        9.72        2.50      2.62 o 
   5   3  20        0.01       -2.30      2.30 o 
   6   3  20        0.23       -3.66      3.66 o 
   7   3  20       31.87       29.53      7.66 o 
  -7   4  20       23.30       30.13      5.94 o 
  -6   4  20        0.29        1.04      5.43 o 
  -5   4  20        2.76        2.29      2.64 o 
  -4   4  20      111.50      126.30      5.98 o 
  -3   4  20      155.97      158.64      6.62 o 
  -2   4  20       24.79       20.91      3.16 o 
  -1   4  20       75.95       85.22      5.13 o 
   0   4  20        0.82        2.37      2.66 o 
   1   4  20       12.31        8.40      3.27 o 
   2   4  20        7.38        7.36      2.26 o 
   3   4  20       43.78       49.33      3.97 o 
   4   4  20       25.26       18.43      3.20 o 
   5   4  20        0.01        0.98      2.60 o 
   6   4  20       12.69        7.66      3.64 o 
   7   4  20        1.92       -2.24      4.92 o 
  -7   5  20       14.61       24.24      4.73 o 
  -6   5  20       12.78       11.59      3.89 o 
  -5   5  20        0.64        2.72      2.81 o 
  -4   5  20        1.33        3.33      2.58 o 
  -3   5  20       17.20       16.31      3.13 o 
  -2   5  20       19.54       23.37      3.16 o 
  -1   5  20        3.66       -0.09      2.56 o 
   0   5  20       17.84       15.84      3.04 o 
   1   5  20      152.30      158.61      5.51 o 
   2   5  20        0.46        3.97      2.14 o 
   3   5  20        0.31       -0.51      1.92 o 
   4   5  20        0.21       -3.02      3.02 o 
   5   5  20        0.03       -0.76      3.23 o 
   6   5  20       35.58       37.95      5.12 o 
   7   5  20        0.18        1.02      3.94 o 
  -6   6  20        0.18       -2.27      2.90 o 
  -5   6  20       44.42       52.84      4.50 o 
  -4   6  20        5.44        9.86      3.05 o 
  -3   6  20        0.32       -2.33      3.39 o 
  -2   6  20        7.98        5.74      2.69 o 
  -1   6  20       43.18       37.58      4.81 o 
   0   6  20        5.59        8.49      2.31 o 
   1   6  20       91.49       97.94      4.51 o 
   2   6  20        2.10        2.99      2.77 o 
   3   6  20        1.00        1.64      2.72 o 
   4   6  20        0.88        0.31      3.02 o 
   5   6  20       16.92       21.69      4.45 o 
   6   6  20        0.06       -2.04      4.65 o 
  -5   7  20       33.64       33.97      6.56 o 
  -4   7  20        3.02        2.82      2.90 o 
  -3   7  20       66.32       80.87      5.03 o 
  -2   7  20        3.65       -2.25      2.25 o 
  -1   7  20        8.24        5.47      2.62 o 
   0   7  20       26.00       21.67      2.73 o 
   1   7  20       10.85       23.56      3.36 o 
   2   7  20        7.62        2.98      3.02 o 
   3   7  20       75.60       74.23      5.07 o 
   4   7  20       20.12       22.69      4.45 o 
   5   7  20        1.19       -1.12      3.31 o 
  -4   8  20        0.66       -0.43      3.42 o 
  -3   8  20        8.63        2.79      2.95 o 
  -2   8  20        0.85       -1.81      3.55 o 
  -1   8  20      222.58      267.03     12.58 o 
   0   8  20       24.23       24.21      4.03 o 
   1   8  20        3.38       -0.98      2.72 o 
   2   8  20       33.88       33.71      3.99 o 
   3   8  20       83.63       95.75      5.85 o 
   4   8  20       30.39       44.63      7.94 o 
  -3   9  20       17.47       22.42      5.47 o 
  -2   9  20        0.01        1.64      4.92 o 
  -1   9  20        4.39        3.77      6.29 o 
   0   9  20        2.62       -2.41      2.72 o 
   1   9  20        4.26        2.32      3.04 o 
   2   9  20        0.11       -0.38      2.90 o 
   3   9  20       25.26       22.41      4.02 o 
  -7   1  21       17.82       23.12      4.18 o 
  -6   1  21       29.82       30.42      3.54 o 
  -5   1  21       56.72       59.32      6.38 o 
  -4   1  21       59.30       60.76      4.62 o 
  -3   1  21       65.30       58.22      4.40 o 
  -2   1  21       55.69       50.45      4.20 o 
  -1   1  21      170.37      191.73      7.92 o 
   0   1  21       92.85       94.92      6.37 o 
   1   1  21        1.77        6.02      3.09 o 
   2   1  21      100.16      113.41      6.93 o 
   3   1  21       60.74       47.89      5.41 o 
   4   1  21      133.48      145.52     13.67 o 
   5   1  21       26.76       20.38      4.64 o 
   6   1  21       38.47       44.77      8.20 o 
   7   1  21      126.83      112.81      8.12 o 
  -7   2  21       14.41       21.84      4.65 o 
  -6   2  21        0.84       -2.68      2.68 o 
  -5   2  21       16.15       15.90      3.36 o 
  -4   2  21        1.70        6.34      2.94 o 
  -3   2  21        9.18       11.04      3.04 o 
  -2   2  21       25.81       16.10      3.92 o 
  -1   2  21       59.19       63.28      4.40 o 
   0   2  21       13.40       11.79      2.72 o 
   1   2  21       21.58       28.40      3.44 o 
   2   2  21       34.79       35.96      4.64 o 
   3   2  21      192.17      182.32      8.87 o 
   4   2  21        0.60       -3.02      3.02 o 
   5   2  21        1.48       -1.70      3.66 o 
   6   2  21        8.33       12.31      4.64 o 
   7   2  21        9.32        3.83      6.29 o 
  -7   3  21        6.69        8.33      3.50 o 
  -6   3  21       20.45       22.88      3.86 o 
  -5   3  21        3.02        0.68      2.81 o 
  -4   3  21       55.56       50.46      4.26 o 
  -3   3  21        5.63        3.39      2.62 o 
  -2   3  21       73.18       74.77      4.72 o 
  -1   3  21       31.27       38.14      3.67 o 
   0   3  21        8.30        1.66      2.30 o 
   1   3  21       35.03       32.20      3.72 o 
   2   3  21       10.49       10.03      3.42 o 
   3   3  21       34.68       26.66      4.59 o 
   4   3  21        1.03        1.35      3.27 o 
   5   3  21       52.87       50.23      7.93 o 
   6   3  21       92.56       92.25      7.35 o 
   7   3  21        7.58        9.30      7.66 o 
  -6   4  21       57.87       77.65      5.54 o 
  -5   4  21        1.87        3.65      3.04 o 
  -4   4  21        8.18       19.01      3.64 o 
  -3   4  21      186.46      211.46      7.67 o 
  -2   4  21        7.22        6.02      2.84 o 
  -1   4  21        3.11        2.19      2.53 o 
   0   4  21      103.70      106.02      5.47 o 
   1   4  21        6.14        4.63      2.62 o 
   2   4  21      267.72      289.32      9.05 o 
   3   4  21       55.67       51.49      5.52 o 
   4   4  21        2.69        1.32      3.27 o 
   5   4  21        6.11        2.87      3.81 o 
   6   4  21        6.58        5.47      7.11 o 
  -6   5  21       87.46       95.69      6.07 o 
  -5   5  21        2.85        4.92      3.03 o 
  -4   5  21        1.74        0.00      2.64 o 
  -3   5  21       16.54       23.11      3.62 o 
  -2   5  21       49.74       57.66      4.40 o 
  -1   5  21        9.03       13.46      2.94 o 
   0   5  21        9.26       10.87      2.81 o 
   1   5  21       17.79       23.06      3.36 o 
   2   5  21       11.85       10.20      3.01 o 
   3   5  21       21.21       25.29      3.44 o 
   4   5  21       13.58       10.63      3.94 o 
   5   5  21        0.47       -1.09      4.92 o 
   6   5  21       42.66       40.71     12.03 o 
  -5   6  21       22.73       16.56      3.58 o 
  -4   6  21      104.34      117.32      6.26 o 
  -3   6  21       11.51       12.79      3.04 o 
  -2   6  21        0.44        0.64      2.58 o 
  -1   6  21        0.59       -1.09      2.53 o 
   0   6  21        0.03        0.78      2.62 o 
   1   6  21      112.16      135.84      6.49 o 
   2   6  21        5.12        0.45      2.64 o 
   3   6  21       10.10       18.66      3.54 o 
   4   6  21        0.21       -1.15      3.23 o 
   5   6  21       17.31       33.46      5.12 o 
  -4   7  21        1.38        1.09      2.90 o 
  -3   7  21        1.21        1.09      2.90 o 
  -2   7  21       11.26       11.02      3.13 o 
  -1   7  21       11.60        7.96      2.94 o 
   0   7  21        1.05        3.25      3.27 o 
   1   7  21       28.08       35.90      3.97 o 
   2   7  21       39.39       42.58      4.35 o 
   3   7  21        2.08       -0.80      2.78 o 
   4   7  21      156.49      173.42     12.85 o 
  -3   8  21        6.24        1.99      3.66 o 
  -2   8  21       10.30       12.00      3.66 o 
  -1   8  21        0.00        0.35      3.28 o 
   0   8  21       12.33       13.13      4.25 o 
   1   8  21        0.44       -1.90      2.72 o 
   2   8  21       13.08       15.72      3.52 o 
   3   8  21       11.09       20.75      5.28 o 
  -1   9  21      122.11      145.73      8.48 o 
   0   9  21        0.11       -1.82      3.04 o 
   1   9  21        2.79        4.05      3.13 o 
  -7   0  22       78.64       80.40     10.94 o 
  -6   0  22       64.52       91.33     10.94 o 
  -5   0  22       35.96       21.33      7.11 o 
  -4   0  22       46.71       68.91      8.75 o 
  -3   0  22       38.62       45.39      7.66 o 
  -2   0  22       33.77       33.91      6.56 o 
  -1   0  22        0.44        3.83      4.38 o 
   0   0  22      127.32      115.94      9.84 o 
   1   0  22       36.35       22.42      6.02 o 
   2   0  22       75.94       93.52      9.30 o 
   3   0  22       44.12       33.36      7.11 o 
   4   0  22       95.22      110.48     10.94 o 
   5   0  22      104.38      136.73     12.58 o 
   6   0  22        0.33       -5.47      5.47 o 
   7   0  22       72.90       81.49     10.94 o 
  -7   1  22        3.34        4.63      3.52 o 
  -6   1  22        0.09        2.15      4.91 o 
  -5   1  22        0.80       -2.58      2.58 o 
  -4   1  22      117.82      104.58      6.99 o 
  -3   1  22       58.13       76.96      5.05 o 
  -2   1  22        7.54       10.20      2.94 o 
  -1   1  22        0.66        0.26      2.88 o 
   0   1  22      113.11       92.65      6.37 o 
   1   1  22        3.23        0.04      2.88 o 
   2   1  22        6.24        5.74      3.48 o 
   3   1  22        2.31        3.48      3.66 o 
   4   1  22       30.65       38.34      5.21 o 
   5   1  22       11.25       10.71      4.59 o 
   6   1  22        7.78        0.02      4.43 o 
   7   1  22        0.13       -4.25      4.25 o 
  -6   2  22       23.55       23.41      3.94 o 
  -5   2  22        0.92        1.13      2.69 o 
  -4   2  22       23.16       33.47      4.08 o 
  -3   2  22        8.99        5.59      3.04 o 
  -2   2  22       15.34       22.78      3.44 o 
  -1   2  22        0.45        0.82      2.41 o 
   0   2  22       77.45       63.31      4.52 o 
   1   2  22       16.14       21.35      4.05 o 
   2   2  22       53.51       48.75     10.12 o 
   3   2  22       46.87       48.35      5.41 o 
   4   2  22        5.26        2.27      3.81 o 
   5   2  22        1.06        0.81      4.05 o 
   6   2  22        9.64        1.69      4.20 o 
  -6   3  22       43.68       63.02      8.02 o 
  -5   3  22        1.40        6.00      3.20 o 
  -4   3  22        0.08       -0.56      2.55 o 
  -3   3  22        0.85        3.22      2.72 o 
  -2   3  22       14.08        8.88      2.81 o 
  -1   3  22        6.28        1.22      2.55 o 
   0   3  22        0.02       -2.30      2.30 o 
   1   3  22        2.70        4.24      2.72 o 
   2   3  22       28.77       38.16      6.02 o 
   3   3  22        4.49        4.46      3.66 o 
   4   3  22        7.20        4.46      3.81 o 
   5   3  22       50.91       63.09     13.13 o 
   6   3  22       23.21       34.39      5.98 o 
  -6   4  22       55.98       58.00      5.14 o 
  -5   4  22       31.72       23.93      3.77 o 
  -4   4  22        1.37        0.84      2.81 o 
  -3   4  22        0.50        3.81      2.81 o 
  -2   4  22       53.81       62.79      4.58 o 
  -1   4  22        1.97        7.29      2.84 o 
   0   4  22        0.28        2.73      2.49 o 
   1   4  22        0.92       -0.77      2.37 o 
   2   4  22       13.68       17.22      4.05 o 
   3   4  22        7.01       -2.99      3.14 o 
   4   4  22       15.07        9.05      4.20 o 
   5   4  22       74.32       90.24     10.94 o 
   6   4  22        8.81       18.59      7.66 o 
  -5   5  22       26.96       45.82      5.00 o 
  -4   5  22       37.04       45.63      4.48 o 
  -3   5  22        0.71       -2.49      2.49 o 
  -2   5  22        7.72        1.20      2.62 o 
  -1   5  22        2.29       -0.18      2.53 o 
   0   5  22       18.74       14.65      3.20 o 
   1   5  22       42.00       55.65      4.48 o 
   2   5  22        0.84       -0.80      2.62 o 
   3   5  22        0.57       -2.63      2.63 o 
   4   5  22        6.37        6.02      6.56 o 
   5   5  22        6.31        1.09      6.56 o 
  -4   6  22       18.46       22.22      5.11 o 
  -3   6  22        4.10        8.13      3.13 o 
  -2   6  22        4.33        3.46      2.84 o 
  -1   6  22       44.04       46.17      4.18 o 
   0   6  22        2.08        0.06      2.62 o 
   1   6  22        8.30        7.24      3.13 o 
   2   6  22        0.37       -2.56      3.66 o 
   3   6  22       38.65       28.99      8.20 o 
   4   6  22        0.76       -2.36      3.54 o 
  -3   7  22       19.61       29.80      6.77 o 
  -2   7  22        9.20       12.99      3.58 o 
  -1   7  22       10.43       21.80      3.79 o 
   0   7  22       49.21       66.83      6.19 o 
   1   7  22        8.08        7.38      4.25 o 
   2   7  22        7.44        5.74      5.20 o 
   3   7  22        9.23       14.27      3.70 o 
  -2   8  22        0.57        1.70      3.66 o 
  -1   8  22       16.44       13.51      4.43 o 
   0   8  22       25.32       30.15      5.47 o 
   1   8  22        0.55        0.29      4.05 o 
   2   8  22      105.55      119.14      6.58 o 
  -6   1  23       13.33        7.47      3.86 o 
  -5   1  23        6.74        1.64      3.16 o 
  -4   1  23        0.71        0.11      2.72 o 
  -3   1  23       55.74       55.55      4.83 o 
  -2   1  23       45.19       50.72      6.56 o 
  -1   1  23        3.92        2.86      3.27 o 
   0   1  23        4.33        9.04      3.66 o 
   1   1  23        6.40       18.12      4.25 o 
   2   1  23       65.87       68.57      5.98 o 
   3   1  23       12.10        9.17      4.05 o 
   4   1  23       21.53       21.65      4.82 o 
   5   1  23        6.06        1.62      4.43 o 
   6   1  23        3.87       -2.54      6.84 o 
  -6   2  23        4.56        5.97      3.65 o 
  -5   2  23        5.81        5.42      3.34 o 
  -4   2  23        6.84       10.74      3.36 o 
  -3   2  23        0.04       -1.28      2.49 o 
  -2   2  23       37.77       50.12      4.31 o 
  -1   2  23        2.90        2.17      4.12 o 
   0   2  23        1.76       -1.37      4.10 o 
   1   2  23        1.49        2.03      3.27 o 
   2   2  23       48.49       46.21      5.21 o 
   3   2  23        7.17        8.13      4.10 o 
   4   2  23       77.27       91.63      7.93 o 
   5   2  23       11.38        1.57      4.65 o 
   6   2  23        0.11       -2.73      6.02 o 
  -5   3  23       37.30       48.49      4.94 o 
  -4   3  23       17.67       12.34      3.44 o 
  -3   3  23        2.19        1.25      2.72 o 
  -2   3  23        9.89       13.69      3.25 o 
  -1   3  23       38.88       38.77      3.99 o 
   0   3  23      105.41      122.75      6.00 o 
   1   3  23        3.56        5.44      3.66 o 
   2   3  23       20.22       18.51      4.43 o 
   3   3  23       24.91       21.32      4.64 o 
   4   3  23       17.14       28.57      5.47 o 
   5   3  23       12.78       16.41      4.98 o 
  -5   4  23       21.09       25.22      4.11 o 
  -4   4  23       30.20       33.26      6.81 o 
  -3   4  23       11.92       13.09      3.36 o 
  -2   4  23        0.20        0.48      2.72 o 
  -1   4  23        0.01       -2.04      2.41 o 
   0   4  23        0.07       -1.05      2.30 o 
   1   4  23        3.85       -2.57      2.62 o 
   2   4  23        0.61       -3.02      3.02 o 
   3   4  23        0.00       -2.06      3.27 o 
   4   4  23        7.33        3.91      5.20 o 
   5   4  23        3.23       -3.83      6.56 o 
  -4   5  23        0.02        0.89      2.97 o 
  -3   5  23        1.32        0.10      2.87 o 
  -2   5  23        2.40       -0.38      2.81 o 
  -1   5  23       32.13       32.78      5.54 o 
   0   5  23        9.94        8.54      3.43 o 
   1   5  23       15.79       16.70      3.57 o 
   2   5  23       46.84       44.55      9.57 o 
   3   5  23        1.68        0.55      5.47 o 
   4   5  23        9.20       20.78      7.66 o 
  -3   6  23        5.87        4.84      3.25 o 
  -2   6  23       11.93       13.09      3.36 o 
  -1   6  23       28.24       27.29      3.99 o 
   0   6  23       24.88       23.62      3.67 o 
   1   6  23       30.63       25.22      3.99 o 
   2   6  23       15.30       15.59      4.64 o 
   3   6  23       33.69       37.19      8.75 o 
  -2   7  23        8.34        3.53      3.13 o 
  -1   7  23       37.22       45.42      4.52 o 
   0   7  23       13.66       10.58      4.43 o 
   1   7  23       26.73       45.84      5.98 o 
   2   7  23        0.04       -5.74      5.74 o 
  -5   0  24       11.16       10.39      6.56 o 
  -4   0  24       17.91       10.94      6.56 o 
  -3   0  24        0.14        0.55      4.92 o 
  -2   0  24        4.30       -1.09      4.92 o 
  -1   0  24       58.49       50.86      8.20 o 
   0   0  24        0.05        3.83      4.92 o 
   1   0  24      105.23      100.63      9.84 o 
   2   0  24      297.54      320.49     17.50 o 
   3   0  24        1.55        1.64      5.47 o 
   4   0  24        5.29        4.38      6.02 o 
   5   0  24       20.37       14.77      7.11 o 
  -5   1  24        4.18        6.23      4.43 o 
  -4   1  24       53.66       77.12      6.96 o 
  -3   1  24        2.59        3.83      3.87 o 
  -2   1  24        3.59        4.89      3.81 o 
  -1   1  24       31.46       46.77      5.41 o 
   0   1  24       18.22       18.55      4.43 o 
   1   1  24        0.01       -2.19      3.27 o 
   2   1  24      131.11      130.77      8.12 o 
   3   1  24        4.23        1.91      4.10 o 
   4   1  24        1.18       -0.98      4.38 o 
   5   1  24       51.60       51.89      6.37 o 
  -5   2  24        0.17        0.91      3.22 o 
  -4   2  24       24.87       27.20      5.64 o 
  -3   2  24       10.44        6.58      3.48 o 
  -2   2  24       12.79       11.76      4.25 o 
  -1   2  24        5.45        1.84      3.54 o 
   0   2  24       39.02       47.33      5.60 o 
   1   2  24       68.90       63.60      6.19 o 
   2   2  24        2.30        3.25      3.66 o 
   3   2  24        0.44       -3.27      3.27 o 
   4   2  24       49.36       48.02      6.15 o 
   5   2  24       10.86       14.99      5.21 o 
  -4   3  24        0.01       -0.65      3.13 o 
  -3   3  24       28.38       20.89      3.86 o 
  -2   3  24        6.05       10.50      3.36 o 
  -1   3  24       18.50       20.01      3.68 o 
   0   3  24       16.11       13.67      4.25 o 
   1   3  24        1.43        0.00      3.48 o 
   2   3  24        0.62        3.42      3.81 o 
   3   3  24        1.94       -4.86      6.56 o 
   4   3  24        0.82       -3.42      3.42 o 
  -4   4  24        1.94        0.91      3.13 o 
  -3   4  24        4.75        5.88      3.25 o 
  -2   4  24        0.56       -1.56      2.81 o 
  -1   4  24        0.96        0.36      2.84 o 
   0   4  24        5.51        5.29      3.16 o 
   1   4  24        0.03        0.00      3.83 o 
   2   4  24       99.91      132.22      8.48 o 
   3   4  24       15.82        8.66      4.59 o 
   4   4  24        2.03       -1.37      3.87 o 
  -3   5  24        7.53       14.40      3.79 o 
  -2   5  24        4.17       -0.58      2.94 o 
  -1   5  24        1.52        1.51      3.12 o 
   0   5  24       17.48       15.33      3.57 o 
   1   5  24        7.07       11.49      3.57 o 
   2   5  24        0.58        3.68      3.66 o 
   3   5  24        0.74        2.19      6.02 o 
  -2   6  24       11.80       16.63      3.76 o 
  -1   6  24        8.10       11.19      3.44 o 
   0   6  24       23.61       25.55      4.16 o 
   1   6  24       43.12       44.80      5.98 o 
   2   6  24        3.64        1.64      6.02 o 
  -4   1  25        1.27        1.09      3.87 o 
  -3   1  25        8.45       14.96      4.82 o 
  -2   1  25        1.95        2.73      3.66 o 
  -1   1  25       10.31       14.03      4.43 o 
   0   1  25       56.84       54.83      6.19 o 
   1   1  25       10.01       12.17      4.43 o 
   2   1  25       18.96       18.67     10.39 o 
   3   1  25        1.98       -3.45      3.66 o 
   4   1  25        2.23        7.30      4.43 o 
  -4   2  25        3.42        5.13      7.38 o 
  -3   2  25       19.92       22.97      5.21 o 
  -2   2  25        0.91       -1.64      3.87 o 
  -1   2  25        2.14        4.29      3.66 o 
   0   2  25       77.99       93.13      7.35 o 
   1   2  25       38.05       44.57      7.66 o 
   2   2  25       11.60       24.93      4.82 o 
   3   2  25        9.89        7.75      4.43 o 
   4   2  25       65.16       76.51      7.15 o 
  -3   3  25        1.00        4.74      3.29 o 
  -2   3  25       82.10      105.44      6.26 o 
  -1   3  25       41.26       61.09      6.15 o 
   0   3  25       28.78       27.18      9.02 o 
   1   3  25        2.99        2.07      3.66 o 
   2   3  25        0.14       -3.55      3.55 o 
   3   3  25      105.29      105.95      7.92 o 
  -2   4  25        4.37        6.27      3.44 o 
  -1   4  25        2.44        0.78      3.04 o 
   0   4  25        2.62        1.76      3.66 o 
   1   4  25       10.53        4.95      5.20 o 
   2   4  25       20.11       22.39      4.82 o 
  -1   5  25       20.00       16.66      3.76 o 
   0   5  25        3.03        1.30      3.25 o 
   1   5  25       36.09       43.50      5.98 o 
  -3   0  26       34.75       42.11      8.75 o 
  -2   0  26       41.26       51.96      9.30 o 
  -1   0  26       38.86       33.91      7.66 o 
   0   0  26       22.98       32.27      7.66 o 
   1   0  26        1.09       -4.92      4.92 o 
   2   0  26        0.97        2.19      5.47 o 
   3   0  26        0.30       -3.83      5.47 o 
  -2   1  26        0.00        2.73      4.25 o 
  -1   1  26       47.18       58.55      7.11 o 
   0   1  26       28.34       47.27      5.98 o 
   1   1  26       12.52       20.48      4.82 o 
   2   1  26        0.39        3.83      4.25 o 
  -2   2  26       14.30       17.21      4.98 o 
  -1   2  26        0.09        7.31      6.84 o 
   0   2  26        0.00        1.37      4.10 o 
   1   2  26       11.68       14.49      4.64 o 
   2   2  26        0.05        3.59      4.05 o 
  -1   3  26       35.87       48.00      6.19 o 
   0   3  26        5.16        0.31      4.05 o 
   1   3  26       10.49       18.86      4.82 o 
                                                 
